# Supplementary material for: “Mortgage renegotiation, monetary gains and financial literacy: A dataset of Chilean households”
Source: Data Brief. 2021 Nov 7;39:107553. doi: 10.1016/j.dib.2021.107553 (PMC8602005; doi:10.1016/j.dib.2021.107553)
Supplement: Supplementary file 1 [file mmc1.xlsx]

## Sheet: Sheet1
Household ID	Year of the Survey Wave	Age of the household respondent	Gender of the respondent (1 Male, 2 Female)	Education level of the respondent	Total monthly income of the household (in Chilean pesos)	Financial Literacy: OCDE-INFE	Financial Literacy: Sum of Behavior, Knowledge and Search	Search for Financial products	Financial Knowledge	Financial Behavior	Financial Attitudes	Present Value of the Mortgage Refinancing Gains (in logarithm of the UF amount):	Number of past months in which refinancing had a positive value (in logarithm):	Household has renegotiated its mortgage at some point: All properties	Household has renegotiated its mortgage at some point: Main home	Number of past months in which refinancing had a positive value (in logarithm):	Present Value of the Mortgage Refinancing Gains (in logarithm of the UF amount):	Present Value of the Mortgage Refinancing Gains (in logarithm of the UF amount):	Number of past months in which refinancing had a positive value (in logarithm):	Household has renegotiated its mortgage at some point: Other properties
642	2017	24	1	2	2.33012e+06	15.5842	12.5804	1.51204	5.35227	5.71608	3.0029	5.83303	5.18739	1		0	0	5.83303	5.18739	1
10764	2017	19	2	2	875000	13.9054	10.8013	1.11367	4.76854	4.91913	3.10263	0	0	0		0	0	0	0	0
1043	2017	25	2	2	5.48333e+06	14.9209	12.0227	1.30054	5.12789	5.59428	2.89651	0	0	0		0	0	0	0	0
219	2017	31	1	3	875000	16.1243	13.3225	1.69142	5.43072	6.2004	2.80135	4.51617	3.09104	0		0	0	4.51617	3.09104	0
3217	2007	34	2	3	440000	14.903	12.1899	1.24954	5.13322	5.80717	2.71112	0	0	0		0	0	0	0	0
40401	2017	34	2	3	1.37708e+06	15.461	12.7649	1.47992	5.20633	6.0786	2.69496	0	0	0		0	0	0	0	0
4904696	2014	28	2	3	1150000	15.0742	12.3971	1.50165	5.25445	5.64098	2.67599	5.65486	4.04305	0		0	0	5.65486	4.04305	0
1623	2007	32	1	3	504167	15.5663	12.7476	1.46104	5.3576	5.92897	2.8175	0	0	0		0	0	0	0	0
5388067	2014	22	1	3	3500000	16.0631	13.3507	1.74009	5.66235	5.94832	2.71199	0	0	0		0	0	0	0	0
3074	2017	22	1	3	3.26333e+06	16.0631	13.3507	1.74009	5.66235	5.94832	2.71199	0	0	0		0	0	0	0	0
1502	2014	19	1	4	3.16234e+06	15.7253	12.7139	1.54691	5.41939	5.74764	3.01185	0	0	0		0	0	0	0	0
10635	2017	32	1	4	1.06167e+06	16.4763	13.5111	1.65818	5.3636	6.48935	2.96547	0	0	0		0	0	0	0	0
20020	2017	32	2	4	2.83001e+06	16.1387	13.3494	1.47361	5.32272	6.55308	2.7887	0	0	1		0	0	0	0	1
11499	2017	34	2	4	3193300	16.1387	13.3494	1.47361	5.32272	6.55308	2.7887	5.27925	2.3979	1		0	0	5.27925	2.3979	1
16813	2007	31	2	4	2.15833e+06	16.1387	13.3494	1.47361	5.32272	6.55308	2.7887	0	0	0		0	0	0	0	0
1363	2017	32	2	4	2.93292e+06	16.1387	13.3494	1.47361	5.32272	6.55308	2.7887	0	0	1		0	0	0	0	1
4755	2007	30	1	4	640555	15.5315	12.5684	1.44952	5.33861	5.7803	2.96266	4.63807	1.38629	0		0	0	4.63807	1.38629	0
1001	2007	31	1	4	1.59167e+06	16.802	13.9071	1.68511	5.54711	6.67488	2.89508	4.07996	2.3979	1		0	0	4.07996	2.3979	1
2715	2014	31	1	4	2475000	16.802	13.9071	1.68511	5.54711	6.67488	2.89508	0	0	0		0	0	0	0	0
669	2017	33	2	4	2.31333e+06	16.1387	13.3494	1.47361	5.32272	6.55308	2.7887	0	0	0		0	0	0	0	0
57	2011	32	2	4	1.67083e+06	16.1387	13.3494	1.47361	5.32272	6.55308	2.7887	0	0	0		0	0	0	0	0
102538	2014	31	2	4	4900000	16.1387	13.3494	1.47361	5.32272	6.55308	2.7887	0	0	0		0	0	0	0	0
1124	2007	44	2	1	610335	13.3098	10.117	0.708306	4.55789	4.85082	3.20637	0	0	0		0	0	0	0	0
102730	2014	51	2	1	1405000	14.2899	11.1907	0.947233	4.86628	5.37717	3.1159	0	0	0		0	0	0	0	0
607	2011	49	2	2	125167	14.4296	11.1994	0.881559	5.00773	5.31007	3.23726	5.83318	5.16479	0		0	0	5.83318	5.16479	0
31261	2017	47	1	2	705833	15.1885	12.054	1.21154	5.23078	5.61166	3.13221	4.76115	5.2575	0		0	0	4.76115	5.2575	0
1273	2007	48	1	2	307500	15.1885	12.054	1.21154	5.23078	5.61166	3.13221	0	0	1		0	0	0	0	1
4433	2017	53	1	2	1.08667e+06	15.843	12.7317	1.42353	5.35566	5.95247	3.11214	0	0	0		0	0	0	0	0
69	2017	54	1	2	1.10333e+06	15.843	12.7317	1.42353	5.35566	5.95247	3.11214	7.27879	5.14749	1		0	0	7.27879	5.14749	1
5365	2007	54	1	2	736805	15.285	12.1567	1.19315	5.28255	5.68104	3.12829	4.58419	3.3322	0		0	0	4.58419	3.3322	0
10044	2017	43	2	2	2.975e+06	15.4089	12.4672	1.25735	5.26302	5.94682	2.93929	0	0	0		0	0	0	0	0
1239	2007	38	1	2	641000	15.0873	11.9773	1.233	5.04753	5.69674	3.1084	0	0	0		0	0	0	0	0
490	2011	50	1	2	8638116	16.0721	13.0249	1.46885	5.4874	6.06862	3.04567	0	0	0		0	0	0	0	0
945	2017	52	2	2	1550000	15.5054	12.57	1.23896	5.31479	6.0162	2.93537	0	0	0		0	0	0	0	0
11212	2017	40	2	3	158328	14.8075	11.893	1.13106	5.13455	5.62739	2.92255	0	0	0		0	0	0	0	0
222	2017	50	1	3	660000	15.6675	12.8243	1.43958	5.54085	5.84389	2.84131	0	0	1		0	0	0	0	1
4719988	2014	42	2	3	1320000	15.5622	12.8416	1.45846	5.38958	5.99352	2.71877	0	0	0		0	0	0	0	0
3745	2007	36	1	2	420000	15.0873	11.9773	1.233	5.04753	5.69674	3.1084	0	0	0		0	0	0	0	0
2675	2011	39	1	5	740000	15.49	12.6728	1.5186	5.07445	6.07973	2.81673	0	0	0		0	0	0	0	0
4530	2017	52	1	3	1150000	16.322	13.502	1.65157	5.66574	6.18471	2.82123	0	0	0		0	0	0	0	0
10478	2017	44	1	3	1600000	16.5511	13.7952	1.6969	5.79748	6.30085	2.75477	0	0	0		0	0	0	0	0
1236	2007	51	1	2	450000	15.285	12.1567	1.19315	5.28255	5.68104	3.12829	0	0	0		0	0	0	0	0
3846	2011	39	2	2	695000	14.4241	11.4196	1.0215	4.82314	5.57494	3.00202	0	0	0		0	0	0	0	0
2840	2017	37	2	4	1.14167e+06	15.8131	12.9534	1.44667	5.13921	6.36755	2.85908	0	0	0		0	0	0	0	0
789	2011	43	2	4	2100000	16.2399	13.4261	1.45215	5.50597	6.468	2.8125	0	0	0		0	0	0	0	0
20301	2017	42	2	3	4915000	15.8879	13.2375	1.4854	5.57309	6.17905	2.64838	5.21581	2.70805	0		0	0	5.21581	2.70805	0
25	2017	42	2	3	3.74333e+06	15.8879	13.2375	1.4854	5.57309	6.17905	2.64838	4.17081	4.45435	0		0	0	4.17081	4.45435	0
11398	2017	42	1	4	5.33292e+06	16.9032	13.9838	1.66365	5.73036	6.5898	2.91889	0	0	1		0	0	0	0	1
4679025	2014	54	1	3	3.15672e+06	16.6476	13.898	1.67851	5.84925	6.37024	2.75085	0	0	0		0	0	0	0	0
10571	2017	45	2	3	2.83015e+06	15.8879	13.2375	1.4854	5.57309	6.17905	2.64838	4.62164	5.05625	0		0	0	4.62164	5.05625	0
290	2011	40	1	4	1180000	16.4763	13.5111	1.65818	5.3636	6.48935	2.96547	0	0	0		0	0	0	0	0
4127	2007	40	2	3	1420500	15.461	12.7649	1.47992	5.20633	6.0786	2.69496	0	0	0		0	0	0	0	0
4854540	2014	44	2	3	2500000	15.8879	13.2375	1.4854	5.57309	6.17905	2.64838	0	0	0		0	0	0	0	0
553	2017	44	1	3	1950000	16.5511	13.7952	1.6969	5.79748	6.30085	2.75477	4.82197	1.94591	0		0	0	4.82197	1.94591	0
1382	2017	48	1	3	2.72617e+06	16.5511	13.7952	1.6969	5.79748	6.30085	2.75477	4.73908	3.61092	0		0	0	4.73908	3.61092	0
3173	2017	43	1	4	3.17394e+06	16.9032	13.9838	1.66365	5.73036	6.5898	2.91889	0	0	1		0	0	0	0	1
3716	2007	46	1	4	110000	15.9239	12.716	1.28786	5.47507	5.95306	3.21686	0	0	1		0	0	0	0	1
10002	2017	41	2	4	761500	15.9142	13.0301	1.42521	5.32246	6.28247	2.88289	4.42657	1.38629	0		0	0	4.42657	1.38629	0
6218731	2014	49	1	3	800000	16.2254	13.3992	1.66996	5.61397	6.11532	2.82515	0	0	0		0	0	0	0	0
4553	2017	42	2	3	1012500	15.5622	12.8416	1.45846	5.38958	5.99352	2.71877	0	0	0		0	0	0	0	0
729	2017	43	2	3	1500000	15.8879	13.2375	1.4854	5.57309	6.17905	2.64838	6.65247	4.46591	1		0	0	6.65247	4.46591	1
2350	2011	49	2	3	548000	15.0042	12.2666	1.22808	5.31647	5.72209	2.73492	0	0	0		0	0	0	0	0
239	2011	39	2	3	1215000	15.461	12.7649	1.47992	5.20633	6.0786	2.69496	0	0	0		0	0	0	0	0
167	2011	46	2	3	1.00074e+06	15.5622	12.8416	1.45846	5.38958	5.99352	2.71877	4.73806	1.94591	0		0	0	4.73806	1.94591	0
5388351	2014	40	2	3	14000000	15.7867	13.1608	1.50686	5.38984	6.26413	2.62457	0	0	0		0	0	0	0	0
205	2014	43	1	4	1000000	16.5775	13.5878	1.63671	5.54685	6.40427	2.98928	0	0	0		0	0	0	0	0
3518	2017	41	1	4	1.00833e+06	16.5775	13.5878	1.63671	5.54685	6.40427	2.98928	0	0	0		0	0	0	0	0
5186692	2014	42	1	4	1550000	16.9032	13.9838	1.66365	5.73036	6.5898	2.91889	0	0	0		0	0	0	0	0
124	2017	41	2	4	3.70333e+06	16.2399	13.4261	1.45215	5.50597	6.468	2.8125	0	0	0		0	0	0	0	0
10806	2017	52	1	5	3.18129e+06	16.5714	13.8232	1.73607	5.56609	6.521	2.75008	4.96412	2.07944	0		0	0	4.96412	2.07944	0
20102	2017	36	1	5	7.70208e+06	16.3737	13.6437	1.77592	5.33107	6.53669	2.73019	4.94837	1.38629	1		0	0	4.94837	1.38629	1
31628	2017	43	2	4	3580000	16.2399	13.4261	1.45215	5.50597	6.468	2.8125	5.323	2.07944	0		0	0	5.323	2.07944	0
4537	2017	48	1	5	3.08333e+06	16.4748	13.7204	1.75445	5.51432	6.45161	2.75399	0	0	1		0	0	0	0	1
16640	2007	36	2	4	4308333	16.1387	13.3494	1.47361	5.32272	6.55308	2.7887	0	0	0		0	0	0	0	0
1506	2017	36	1	4	2462500	16.802	13.9071	1.68511	5.54711	6.67488	2.89508	0	0	0		0	0	0	0	0
2391	2014	35	1	4	2.77862e+06	16.802	13.9071	1.68511	5.54711	6.67488	2.89508	0	0	0		0	0	0	0	0
15001	2007	43	1	4	2.52258e+06	16.9032	13.9838	1.66365	5.73036	6.5898	2.91889	0	0	0		0	0	0	0	0
4366	2017	46	1	4	3.355e+06	16.9032	13.9838	1.66365	5.73036	6.5898	2.91889	0	0	0		0	0	0	0	0
5215595	2014	48	1	4	2.68731e+06	16.9032	13.9838	1.66365	5.73036	6.5898	2.91889	0	0	0		0	0	0	0	0
1061	2007	42	1	4	1273750	16.5775	13.5878	1.63671	5.54685	6.40427	2.98928	0	0	0		0	0	0	0	0
3807	2007	48	1	5	6966667	16.4748	13.7204	1.75445	5.51432	6.45161	2.75399	8.0387	5.11799	1		0	0	8.0387	5.11799	1
4762542	2014	38	2	4	2400000	16.1387	13.3494	1.47361	5.32272	6.55308	2.7887	0	0	0		0	0	0	0	0
11338	2017	36	2	4	2.24333e+06	16.1387	13.3494	1.47361	5.32272	6.55308	2.7887	0	0	0		0	0	0	0	0
2954	2017	47	2	5	3800000	15.8116	13.1627	1.54295	5.28994	6.32981	2.64761	4.75934	1.94591	0		0	0	4.75934	1.94591	0
3519	2017	35	1	4	2.79583e+06	16.802	13.9071	1.68511	5.54711	6.67488	2.89508	5.26376	2.89037	0		0	0	5.26376	2.89037	0
11802	2017	47	2	4	2400000	16.2399	13.4261	1.45215	5.50597	6.468	2.8125	4.33823	2.70805	1		0	0	4.33823	2.70805	1
299	2014	48	1	4	2450000	16.9032	13.9838	1.66365	5.73036	6.5898	2.91889	0	0	0		0	0	0	0	0
20012	2017	50	2	4	3500000	16.2399	13.4261	1.45215	5.50597	6.468	2.8125	7.75485	5.2575	0		0	0	7.75485	5.2575	0
10724	2017	41	1	4	3750000	16.9032	13.9838	1.66365	5.73036	6.5898	2.91889	0	0	0		0	0	0	0	0
40257	2017	44	1	4	2.33292e+06	16.9032	13.9838	1.66365	5.73036	6.5898	2.91889	4.64417	3.73767	0		0	0	4.64417	3.73767	0
11728	2017	45	1	4	3.50032e+06	16.9032	13.9838	1.66365	5.73036	6.5898	2.91889	0	0	1		0	0	0	0	1
4783	2007	36	1	4	1.80333e+06	16.802	13.9071	1.68511	5.54711	6.67488	2.89508	4.3883	2.19722	0		0	0	4.3883	2.19722	0
5030	2014	44	1	4	2425000	16.9032	13.9838	1.66365	5.73036	6.5898	2.91889	0	0	1		0	0	0	0	1
2930	2014	41	1	5	6360000	16.4748	13.7204	1.75445	5.51432	6.45161	2.75399	4.14163	2.19722	1		0	0	4.14163	2.19722	1
2270	2011	54	1	4	1.28333e+06	16.674	13.6906	1.61832	5.59862	6.47366	2.98536	0	0	0		0	0	0	0	0
4858	2007	45	1	4	4.15167e+06	16.9032	13.9838	1.66365	5.73036	6.5898	2.91889	0	0	0		0	0	0	0	0
2308	2014	51	1	4	3480000	16.9997	14.0866	1.64526	5.78213	6.65919	2.91497	6.55265	3.97029	1		0	0	6.55265	3.97029	1
4295	2007	39	1	4	1530000	16.802	13.9071	1.68511	5.54711	6.67488	2.89508	0	0	0		0	0	0	0	0
3343	2017	37	1	4	17441667	16.802	13.9071	1.68511	5.54711	6.67488	2.89508	0	0	0		0	0	0	0	0
202	2017	41	1	4	3.36667e+06	16.9032	13.9838	1.66365	5.73036	6.5898	2.91889	0	0	0		0	0	0	0	0
2630	2007	45	2	4	1430000	16.2399	13.4261	1.45215	5.50597	6.468	2.8125	0	0	1		0	0	0	0	1
10796	2017	53	1	5	8000000	16.5714	13.8232	1.73607	5.56609	6.521	2.75008	0	0	0		0	0	0	0	0
20509	2017	50	1	4	216667	15.9239	12.716	1.28786	5.47507	5.95306	3.21686	0	0	0		0	0	0	0	0
3121	2014	35	2	4	1007500	15.8131	12.9534	1.44667	5.13921	6.36755	2.85908	0	0	0		0	0	0	0	0
50665	2017	36	2	4	3.38716e+06	16.1387	13.3494	1.47361	5.32272	6.55308	2.7887	5.61334	3.78419	0		0	0	5.61334	3.78419	0
1690	2017	64	2	1	635000	13.019	9.59475	0.450359	4.40703	4.73736	3.43556	0	0	0		0	0	0	0	0
1130	2007	59	1	2	585000	15.285	12.1567	1.19315	5.28255	5.68104	3.12829	0	0	0		0	0	0	0	0
2185	2007	60	1	2	420000	15.285	12.1567	1.19315	5.28255	5.68104	3.12829	0	0	0		0	0	0	0	0
2856	2017	64	2	2	2.1507e+06	15.1181	11.9449	0.999405	5.11216	5.83335	3.16848	0	0	0		0	0	0	0	0
1772	2017	55	2	3	538917	15.1007	12.3694	1.20969	5.36824	5.79147	2.731	5.72766	5.2575	0		0	0	5.72766	5.2575	0
136	2014	57	1	3	533333	15.764	12.9271	1.42119	5.59262	5.91328	2.83739	6.09091	5.19296	0		0	0	6.09091	5.19296	0
10076	2017	62	1	4	1.68885e+06	16.2867	13.0656	1.37877	5.396	6.29081	3.21847	0	0	0		0	0	0	0	0
294	2017	64	2	4	2816000	15.9491	12.9039	1.1942	5.35512	6.35454	3.0417	0	0	0		0	0	0	0	0
1641	2007	58	2	2	1.23633e+06	15.1797	12.174	1.21203	5.13128	5.83067	3.00575	0	0	0		0	0	0	0	0
3539	2017	67	1	3	1.94333e+06	16.2603	13.273	1.43895	5.64662	6.18739	2.98396	0	0	1		0	0	0	0	1
390	2011	65	1	4	800000	16.2867	13.0656	1.37877	5.396	6.29081	3.21847	3.64664	2.30259	0		0	0	3.64664	2.30259	0
11341	2017	60	1	4	1850000	16.9997	14.0866	1.64526	5.78213	6.65919	2.91497	7.87118	5.21494	0		0	0	7.87118	5.21494	0
2269	2011	58	1	4	1.65833e+06	16.9997	14.0866	1.64526	5.78213	6.65919	2.91497	0	0	0		0	0	0	0	0
161	2014	58	1	5	7980000	16.5714	13.8232	1.73607	5.56609	6.521	2.75008	5.74664	3.89182	1		0	0	5.74664	3.89182	1
1323	2017	59	2	4	4133750	16.3364	13.5289	1.43376	5.55774	6.53738	2.80859	5.30876	2.07944	0		0	0	5.30876	2.07944	0
34	2017	58	1	4	5300000	16.9997	14.0866	1.64526	5.78213	6.65919	2.91497	0	0	0		0	0	0	0	0
2873	2017	56	1	4	2458750	16.9997	14.0866	1.64526	5.78213	6.65919	2.91497	5.29879	2.48491	0		0	0	5.29879	2.48491	0
1608	2007	55	1	4	950000	16.674	13.6906	1.61832	5.59862	6.47366	2.98536	5.98144	4.39445	0		0	0	5.98144	4.39445	0
4401	2017	55	1	4	8500000	16.9997	14.0866	1.64526	5.78213	6.65919	2.91497	0	0	0		0	0	0	0	0
10079	2017	65	2	4	360000	15.0655	11.933	0.936888	5.0985	5.89758	3.12824	6.49786	3.09104	0		0	0	6.49786	3.09104	0
1268	2017	62	2	4	501000	15.0655	11.933	0.936888	5.0985	5.89758	3.12824	0	0	0		0	0	0	0	0
2960	2014	57	2	4	1060000	15.4528	12.558	1.17645	5.30112	6.08042	2.89513	0	0	0		0	0	0	0	0
1633	2017	68	1	5	2.43333e+06	16.184	13.1981	1.49651	5.36347	6.33815	2.98319	4.18071	1.94591	1		0	0	4.18071	1.94591	1
5110	2014	68	2	4	3750000	15.9491	12.9039	1.1942	5.35512	6.35454	3.0417	0	0	0		0	0	0	0	0
2222	2011	61	2	4	1331000	15.6234	12.5079	1.16727	5.17161	6.16901	3.11209	0	0	0		0	0	0	0	0
830	2017	30	1	1	780000	13.485	10.2302	0.962995	4.64715	4.62009	3.26998	0	0	0	0	0	0	0	0
12	2011	29	2	1	1200000	13.3798	10.2475	0.981871	4.49587	4.76971	3.14743	0	0	0	0	0	0	0	0
202764	2014	32	1	2	700000	15.0873	11.9773	1.233	5.04753	5.69674	3.1084	0	0	0	0	0	0	0	0
2556	2011	32	1	2	260000	14.9917	11.6803	1.11452	5.04886	5.51696	3.31984	0	0	0	0	0	0	0	0
3247	2007	31	1	2	255500	14.9917	11.6803	1.11452	5.04886	5.51696	3.31984	6.44381	5.2575	0	0	5.2575	6.44381	0	0
102833	2014	34	2	2	1.02167e+06	14.982	11.9945	1.25188	4.89626	5.84637	2.98586	0	0	0	0	0	0	0	0
1223	2017	31	2	2	819167	14.4241	11.4196	1.0215	4.82314	5.57494	3.00202	0	0	0	0	0	0	0	0
753	2011	32	2	2	375000	14.4241	11.4196	1.0215	4.82314	5.57494	3.00202	6.5076	5.2575	0	0	5.2575	6.5076	0	0
10704	2017	31	2	2	790000	14.4241	11.4196	1.0215	4.82314	5.57494	3.00202	0	0	0	0	0	0	0	0
3249	2007	30	1	2	357500	14.7005	11.6095	1.25473	5.09565	5.25912	3.08944	5.65807	5.16479	0	0	5.16479	5.65807	0	0
11298	2017	32	2	2	832800	14.4241	11.4196	1.0215	4.82314	5.57494	3.00202	5.00452	5.2575	0	0	5.2575	5.00452	0	0
302618	2014	28	2	2	903333	14.0373	11.0518	1.04322	4.87126	5.13732	2.98305	0	0	0	0	0	0	0	0
1591	2014	24	2	2	960866	14.5952	11.6267	1.2736	4.94438	5.40875	2.9669	1.84928	1.09861	1	1	1.09861	1.84928	0	0
3204	2017	32	2	2	953667	14.4241	11.4196	1.0215	4.82314	5.57494	3.00202	0	0	1	1	0	0	0	0
16214	2007	34	1	2	375000	15.0873	11.9773	1.233	5.04753	5.69674	3.1084	3.87939	3.61092	0	0	3.61092	3.87939	0	0
442	2017	24	1	2	702000	14.7005	11.6095	1.25473	5.09565	5.25912	3.08944	0	0	0	0	0	0	0	0
4600	2017	27	2	2	828333	14.0373	11.0518	1.04322	4.87126	5.13732	2.98305	0	0	0	0	0	0	0	0
1583	2017	25	1	2	960000	14.7005	11.6095	1.25473	5.09565	5.25912	3.08944	0	0	0	0	0	0	0	0
3531	2017	28	1	2	825667	14.7005	11.6095	1.25473	5.09565	5.25912	3.08944	0	0	0	0	0	0	0	0
5111211	2014	27	2	2	923770	14.5952	11.6267	1.2736	4.94438	5.40875	2.9669	0	0	0	0	0	0	0	0
3454	2017	33	2	2	1.53208e+06	14.982	11.9945	1.25188	4.89626	5.84637	2.98586	0	0	0	0	0	0	0	0
51	2011	27	2	2	665000	14.0373	11.0518	1.04322	4.87126	5.13732	2.98305	0	0	0	0	0	0	0	0
10295	2017	27	2	2	1200000	14.5952	11.6267	1.2736	4.94438	5.40875	2.9669	0	0	0	0	0	0	0	0
876	2017	32	1	2	1.43879e+06	15.6453	12.5522	1.46338	5.12064	5.96817	3.09225	0	0	0	0	0	0	0	0
757	2011	34	1	2	586667	15.0873	11.9773	1.233	5.04753	5.69674	3.1084	0	0	0	0	0	0	0	0
3266	2007	33	1	2	461000	15.0873	11.9773	1.233	5.04753	5.69674	3.1084	5.3738	4.48864	0	0	4.48864	5.3738	0	0
10782	2017	25	1	2	1.54167e+06	15.2585	12.1844	1.4851	5.16876	5.53055	3.07328	6.54826	5.22575	0	0	5.22575	6.54826	0	0
1000	2017	31	1	2	1340000	15.6453	12.5522	1.46338	5.12064	5.96817	3.09225	0	0	0	0	0	0	0	0
10056	2017	29	1	2	1150000	15.2585	12.1844	1.4851	5.16876	5.53055	3.07328	0	0	1	1	0	0	0	0
747	2017	33	2	2	1100000	14.982	11.9945	1.25188	4.89626	5.84637	2.98586	3.90457	1.79176	0	0	1.79176	3.90457	0	0
4393	2017	30	2	2	1532500	14.5952	11.6267	1.2736	4.94438	5.40875	2.9669	0	0	0	0	0	0	0	0
3529	2017	29	1	2	1087500	15.2585	12.1844	1.4851	5.16876	5.53055	3.07328	0	0	1	1	0	0	0	0
280	2017	27	1	2	1900000	15.5842	12.5804	1.51204	5.35227	5.71608	3.0029	5.75327	3.13549	0	0	3.13549	5.75327	0	0
2921	2017	30	2	2	3.31333e+06	14.9209	12.0227	1.30054	5.12789	5.59428	2.89651	3.96043	1.09861	0	0	1.09861	3.96043	0	0
11698	2017	25	2	2	2.04583e+06	14.9209	12.0227	1.30054	5.12789	5.59428	2.89651	0	0	0	0	0	0	0	0
3236	2007	34	1	2	722500	15.0873	11.9773	1.233	5.04753	5.69674	3.1084	5.62304	5.21494	0	0	5.21494	5.62304	0	0
2839	2017	29	2	2	2000000	14.9209	12.0227	1.30054	5.12789	5.59428	2.89651	0	0	0	0	0	0	0	0
2516	2011	33	2	2	1.32451e+06	14.982	11.9945	1.25188	4.89626	5.84637	2.98586	0	0	1	1	0	0	0	0
1336	2007	27	1	2	650000	14.7005	11.6095	1.25473	5.09565	5.25912	3.08944	0	0	0	0	0	0	0	0
1324	2007	23	2	2	947922	14.5952	11.6267	1.2736	4.94438	5.40875	2.9669	0	0	0	0	0	0	0	0
1523	2007	31	1	2	1022500	15.6453	12.5522	1.46338	5.12064	5.96817	3.09225	0	0	0	0	0	0	0	0
2517	2011	33	2	2	1.42718e+06	14.982	11.9945	1.25188	4.89626	5.84637	2.98586	0	0	1	1	0	0	0	0
1651	2017	34	2	2	2935000	15.3077	12.3905	1.27881	5.07976	6.0319	2.91548	5.21763	2.3979	0	0	2.3979	5.21763	0	0
1122	2017	34	1	2	1.57383e+06	15.9709	12.9482	1.49031	5.30415	6.1537	3.02186	4.3199	1.60944	0	0	1.60944	4.3199	0	0
1427	2017	18	1	2	486667	14.0106	10.7841	1.0948	4.91981	4.7695	3.22517	0	0	0	0	0	0	0	0
2693	2014	30	2	2	500000	14.0373	11.0518	1.04322	4.87126	5.13732	2.98305	0	0	0	0	0	0	0	0
5568806	2014	32	2	2	940000	14.982	11.9945	1.25188	4.89626	5.84637	2.98586	0	0	0	0	0	0	0	0
3012	2014	34	2	2	900000	14.4241	11.4196	1.0215	4.82314	5.57494	3.00202	0	0	0	0	0	0	0	0
2725	2014	31	2	2	1.01667e+06	14.982	11.9945	1.25188	4.89626	5.84637	2.98586	0	0	0	0	0	0	0	0
2620	2014	26	2	2	1200000	14.5952	11.6267	1.2736	4.94438	5.40875	2.9669	0	0	0	0	0	0	0	0
2499	2014	26	2	2	1162500	14.5952	11.6267	1.2736	4.94438	5.40875	2.9669	0	0	0	0	0	0	0	0
5013	2014	32	2	2	1145000	14.982	11.9945	1.25188	4.89626	5.84637	2.98586	0	0	0	0	0	0	0	0
102832	2014	23	2	5	1300000	14.998	12.3222	1.5592	4.9713	5.79174	2.67522	0	0	0	0	0	0	0	0
11652	2017	33	2	2	1450000	14.982	11.9945	1.25188	4.89626	5.84637	2.98586	0	0	1	1	0	0	0	0
10154	2017	29	2	2	1300000	14.5952	11.6267	1.2736	4.94438	5.40875	2.9669	4.40411	1.94591	0	0	1.94591	4.40411	0	0
2629	2014	18	1	2	1175000	14.5686	11.359	1.32517	4.99292	5.04093	3.20902	0	0	0	0	0	0	0	0
31580	2017	28	2	2	2.01528e+06	14.0373	11.0518	1.04322	4.87126	5.13732	2.98305	0	0	0	0	0	0	0	0
10290	2017	34	2	2	2.21153e+06	15.3077	12.3905	1.27881	5.07976	6.0319	2.91548	0	0	0	0	0	0	0	0
596	2011	30	2	2	1550000	14.5952	11.6267	1.2736	4.94438	5.40875	2.9669	0	0	0	0	0	0	0	0
9	2014	32	2	2	1975000	15.3077	12.3905	1.27881	5.07976	6.0319	2.91548	4.16215	1.09861	0	0	1.09861	4.16215	0	0
102509	2014	24	2	2	3.13591e+06	14.9209	12.0227	1.30054	5.12789	5.59428	2.89651	0	0	0	0	0	0	0	0
1183	2007	29	2	2	920833	14.0373	11.0518	1.04322	4.87126	5.13732	2.98305	7.32733	5.2575	1	1	5.2575	7.32733	0	0
5166817	2014	18	2	2	2280000	14.231	11.1973	1.14061	4.95204	5.10466	3.03225	0	0	0	0	0	0	0	0
1459	2017	27	2	2	3.32766e+06	14.5952	11.6267	1.2736	4.94438	5.40875	2.9669	0	0	0	0	0	0	0	0
2260	2011	27	2	2	957000	14.0373	11.0518	1.04322	4.87126	5.13732	2.98305	0	0	0	0	0	0	0	0
4892	2007	32	2	4	155000	15.1595	12.0816	1.09782	5.06743	5.91634	3.08667	5.58476	5.24702	1	1	5.24702	5.58476	0	0
832	2017	34	2	3	606998	14.903	12.1899	1.24954	5.13322	5.80717	2.71112	0	0	0	0	0	0	0	0
3275	2014	33	1	3	750000	15.5663	12.7476	1.46104	5.3576	5.92897	2.8175	0	0	0	0	0	0	0	0
1072	2017	34	1	3	988333	16.1243	13.3225	1.69142	5.43072	6.2004	2.80135	4.22995	1.60944	0	0	1.60944	4.22995	0	0
2656	2014	29	2	3	1100000	15.0742	12.3971	1.50165	5.25445	5.64098	2.67599	0	0	0	0	0	0	0	0
512	2017	26	2	3	1000000	14.5162	11.8222	1.27127	5.18134	5.36955	2.69215	8.42923	5.2575	1	1	5.2575	8.42923	0	0
840	2017	25	2	3	997000	15.0742	12.3971	1.50165	5.25445	5.64098	2.67599	0	0	0	0	0	0	0	0
5878026	2014	28	2	4	1.05292e+06	15.4263	12.5857	1.4684	5.18734	5.92993	2.84011	0	0	0	0	0	0	0	0
829	2017	25	2	3	890828	14.5162	11.8222	1.27127	5.18134	5.36955	2.69215	0	0	0	0	0	0	0	0
5144	2014	25	2	3	837749	14.5162	11.8222	1.27127	5.18134	5.36955	2.69215	0	0	1	1	0	0	0	0
311	2014	27	1	3	1127500	15.7375	12.9548	1.71315	5.47884	5.76278	2.78238	0	0	0	0	0	0	0	0
10723	2017	20	2	4	1.08142e+06	14.7364	11.7603	1.30847	5.01149	5.44031	2.97585	0	0	0	0	0	0	0	0
1532	2014	33	1	3	1600000	16.1243	13.3225	1.69142	5.43072	6.2004	2.80135	0	0	1	1	0	0	0	0
3056	2014	28	2	4	1270000	15.4263	12.5857	1.4684	5.18734	5.92993	2.84011	0	0	0	0	0	0	0	0	0
5020	2014	29	1	4	1600000	16.0895	13.1434	1.6799	5.41172	6.05173	2.9465	0	0	0	0	0	0	0	0
4289	2017	31	2	3	1354000	15.461	12.7649	1.47992	5.20633	6.0786	2.69496	0	0	0	0	0	0	0	0
21183	2017	23	1	4	1.60167e+06	16.0895	13.1434	1.6799	5.41172	6.05173	2.9465	4.90141	3.85015	0	0	3.85015	4.90141	0	0
50	2017	33	2	3	1.58292e+06	15.461	12.7649	1.47992	5.20633	6.0786	2.69496	0	0	0	0	0	0	0	0
1593	2017	33	1	4	1.33239e+06	16.4763	13.5111	1.65818	5.3636	6.48935	2.96547	0	0	0	0	0	0	0	0	0
3084	2014	32	2	3	1.41823e+06	15.461	12.7649	1.47992	5.20633	6.0786	2.69496	0	0	0	0	0	0	0	0
3536	2017	31	1	3	1.3545e+06	16.1243	13.3225	1.69142	5.43072	6.2004	2.80135	0	0	0	0	0	0	0	0
2959	2017	21	1	4	1470000	16.0895	13.1434	1.6799	5.41172	6.05173	2.9465	4.16851	5.23111	0	0	5.23111	4.16851	0	0
839	2017	25	1	3	1348000	15.7375	12.9548	1.71315	5.47884	5.76278	2.78238	0	0	0	0	0	0	0	0
2618	2011	34	2	3	1430545	15.461	12.7649	1.47992	5.20633	6.0786	2.69496	4.93408	2.94444	0	0	2.94444	4.93408	0	0
2736	2014	22	2	4	3430000	15.7519	12.9816	1.49534	5.37084	6.11546	2.76973	0	0	0	0	0	0	0	0
105083	2014	25	2	4	4228159	15.7519	12.9816	1.49534	5.37084	6.11546	2.76973	0	0	0	0	0	0	0	0	0
4358	2017	31	1	3	1.82917e+06	16.1243	13.3225	1.69142	5.43072	6.2004	2.80135	0	0	0	0	0	0	0	0
368	2011	29	2	3	910000	15.0742	12.3971	1.50165	5.25445	5.64098	2.67599	0	0	0	0	0	0	0	0
4757621	2014	27	2	3	2500000	15.3999	12.7931	1.52858	5.43796	5.82651	2.60561	0	0	0	0	0	0	0	0
961	2017	32	1	3	2.19829e+06	16.4499	13.7185	1.71836	5.61422	6.38594	2.73096	4.80126	1.94591	0	0	0	0	4.80126	1.94591	0
2884	2017	31	1	3	4.725e+06	16.4499	13.7185	1.71836	5.61422	6.38594	2.73096	4.90051	2.30259	0	0	2.30259	4.90051	0	0
3444	2017	21	2	4	3.30125e+06	15.7519	12.9816	1.49534	5.37084	6.11546	2.76973	3.77764	1.38629	1	1	1.38629	3.77764	0	0
4396	2017	24	2	4	3.91458e+06	15.7519	12.9816	1.49534	5.37084	6.11546	2.76973	0	0	0	0	0	0	0	0
5870919	2014	23	2	4	2.66687e+06	15.7519	12.9816	1.49534	5.37084	6.11546	2.76973	0	0	0	0	0	0	0	0
409	2014	29	2	3	4.12167e+06	15.3999	12.7931	1.52858	5.43796	5.82651	2.60561	0	0	0	0	0	0	0	0
4635	2007	34	1	3	1007500	16.1243	13.3225	1.69142	5.43072	6.2004	2.80135	4.97413	4.51086	1	1	4.51086	4.97413	0	0
10634	2017	34	2	4	3.975e+06	16.1387	13.3494	1.47361	5.32272	6.55308	2.7887	5.51493	4.06044	0	0	0	0	5.51493	4.06044	0
3045	2017	32	2	3	4875000	15.7867	13.1608	1.50686	5.38984	6.26413	2.62457	5.86308	2.07944	1	1	2.07944	5.86308	0	0
3200	2007	31	2	4	1120000	15.8131	12.9534	1.44667	5.13921	6.36755	2.85908	0	0	0	0	0	0	0	0
99	2017	28	2	3	2070000	15.3999	12.7931	1.52858	5.43796	5.82651	2.60561	5.56659	2.3979	1	1	2.3979	5.56659	0	0
292	2017	29	2	3	2.20208e+06	15.3999	12.7931	1.52858	5.43796	5.82651	2.60561	0	0	0	0	0	0	0	0
10	2011	24	2	4	1110000	15.4263	12.5857	1.4684	5.18734	5.92993	2.84011	0	0	0	0	0	0	0	0
3176	2014	31	2	4	2895000	16.1387	13.3494	1.47361	5.32272	6.55308	2.7887	0	0	0	0	0	0	0	0
1375	2017	33	2	3	2.36625e+06	15.7867	13.1608	1.50686	5.38984	6.26413	2.62457	4.98855	2.07944	0	0	2.07944	4.98855	0	0
4838	2007	31	2	3	754251	14.903	12.1899	1.24954	5.13322	5.80717	2.71112	4.10285	1.09861	0	0	1.09861	4.10285	0	0
1323	2007	31	1	3	961200	16.1243	13.3225	1.69142	5.43072	6.2004	2.80135	4.44463	4.77912	0	0	4.77912	4.44463	0	0
3316	2007	31	1	4	1150000	16.4763	13.5111	1.65818	5.3636	6.48935	2.96547	7.06799	5.2575	0	0	5.2575	7.06799	0	0
3259	2014	30	2	4	12800000	15.7519	12.9816	1.49534	5.37084	6.11546	2.76973	4.31248	1.09861	1	0	0	0	4.31248	1.09861	1
4893	2007	30	1	3	1.04179e+06	15.7375	12.9548	1.71315	5.47884	5.76278	2.78238	0	0	0	0	0	0	0	0
16139	2007	33	1	3	1830000	16.4499	13.7185	1.71836	5.61422	6.38594	2.73096	5.2588	4.43082	0	0	4.43082	4.83085	4.2037	1.09861	0
758	2011	26	2	3	1180000	15.0742	12.3971	1.50165	5.25445	5.64098	2.67599	0	0	0	0	0	0	0	0
3163	2007	29	2	2	2535000	14.9209	12.0227	1.30054	5.12789	5.59428	2.89651	6.16083	5.21494	0	0	5.21494	6.16083	0	0
771	2017	32	2	3	2.49083e+06	15.7867	13.1608	1.50686	5.38984	6.26413	2.62457	0	0	0	0	0	0	0	0
1885	2007	33	2	3	1.88418e+06	15.7867	13.1608	1.50686	5.38984	6.26413	2.62457	0	0	1	1	0	0	0	0
566	2011	34	1	5	1.14917e+06	16.048	13.2477	1.74898	5.14756	6.35116	2.80057	4.19818	2.19722	0	0	2.19722	4.19818	0	0
102843	2014	33	2	3	2600000	15.7867	13.1608	1.50686	5.38984	6.26413	2.62457	5.12984	1.94591	0	0	1.94591	5.12984	0	0	0
502	2011	34	1	4	1.22094e+06	16.4763	13.5111	1.65818	5.3636	6.48935	2.96547	0	0	0	0	0	0	0	0
330	2011	23	2	4	1010000	15.4263	12.5857	1.4684	5.18734	5.92993	2.84011	0	0	0	0	0	0	0	0
1159	2007	32	2	3	960000	14.903	12.1899	1.24954	5.13322	5.80717	2.71112	6.28439	5.14749	0	0	5.14749	6.28439	0	0
3960	2011	32	1	4	920000	15.9183	12.9362	1.4278	5.29048	6.21792	2.98162	0	0	0	0	0	0	0	0
2735	2014	29	2	4	3540000	15.7519	12.9816	1.49534	5.37084	6.11546	2.76973	0	0	0	0	0	0	0	0	0
181	2011	21	1	4	140000	15.436	12.2715	1.33105	5.33994	5.60052	3.17409	0	0	0	0	0	0	0	0
3194	2014	33	2	3	939600	15.461	12.7649	1.47992	5.20633	6.0786	2.69496	0	0	0	0	0	0	0	0
1170	2017	30	1	3	810000	15.1795	12.3798	1.48277	5.40572	5.49135	2.79853	0	0	0	0	0	0	0	0
10414	2017	18	2	4	3.63333e+06	15.0621	12.1563	1.33541	5.195	5.62584	2.90547	0	0	0	0	0	0	0	0
1721	2017	25	2	4	4.95016e+06	15.7519	12.9816	1.49534	5.37084	6.11546	2.76973	4.34265	2.07944	0	0	2.07944	4.34265	0	0
10834	2017	34	2	3	180000	14.8075	11.893	1.13106	5.13455	5.62739	2.92255	0	0	0	0	0	0	0	0
390	2017	20	1	4	300000	14.7461	11.4461	1.17112	5.1641	5.1109	3.30982	0	0	0	0	0	0	0	0
2626	2014	20	1	4	555833	14.8417	11.743	1.2896	5.16276	5.29068	3.09839	0	0	0	0	0	0	0	0
10907	2017	23	2	4	620000	14.7727	11.7138	1.11955	5.11555	5.47872	3.0677	0	0	0	0	0	0	0	0
570	2011	33	1	3	250000	15.4707	12.4507	1.34257	5.35893	5.74919	3.02893	0	0	0	0	0	0	0	0
31326	2017	21	1	4	500000	15.436	12.2715	1.33105	5.33994	5.60052	3.17409	4.98392	2.48491	0	0	2.48491	4.98392	0	0
20114	2017	25	2	4	750000	14.8683	12.0107	1.23802	5.11422	5.6585	2.85627	5.93512	3.3322	0	0	3.3322	5.93512	0	0
2926	2017	22	1	4	720000	15.5315	12.5684	1.44952	5.33861	5.7803	2.96266	0	0	0	0	0	0	0	0
10433	2017	31	2	4	750000	15.2551	12.3785	1.2163	5.0661	6.09612	2.87524	0	0	0	0	0	0	0	0
3116	2017	20	2	3	1.102e+06	14.3844	11.5717	1.34172	5.07861	5.15136	2.81173	6.3869	5.1299	0	0	5.1299	6.3869	0	0
4904757	2014	20	2	3	1550000	14.3844	11.5717	1.34172	5.07861	5.15136	2.81173	0	0	0	0	0	0	0	0
1006	2017	25	2	4	1320000	15.4263	12.5857	1.4684	5.18734	5.92993	2.84011	0	0	0	0	0	0	0	0
5075	2014	23	2	3	1405639	15.0742	12.3971	1.50165	5.25445	5.64098	2.67599	0	0	0	0	0	0	0	0	0
205074	2014	22	2	4	1585000	15.4263	12.5857	1.4684	5.18734	5.92993	2.84011	0	0	0	0	0	0	0	0
10709	2017	20	1	3	1112500	15.0476	12.1294	1.55322	5.303	5.27316	2.91811	5.14121	2.77259	0	0	2.77259	5.14121	0	0
4385	2017	28	2	3	1315000	15.0742	12.3971	1.50165	5.25445	5.64098	2.67599	0	0	0	0	0	0	0	0
3207	2014	22	2	4	2367000	15.7519	12.9816	1.49534	5.37084	6.11546	2.76973	0	0	0	0	0	0	0	0
205064	2014	27	1	4	9225000	16.4152	13.5393	1.70684	5.59523	6.23727	2.87611	0	0	0	0	0	0	0	0	0
4757628	2014	32	2	3	2500000	15.7867	13.1608	1.50686	5.38984	6.26413	2.62457	0	0	0	0	0	0	0	0
16871	2007	23	2	4	948333	15.4263	12.5857	1.4684	5.18734	5.92993	2.84011	0	0	0	0	0	0	0	0
5623765	2014	21	1	4	3100000	16.4152	13.5393	1.70684	5.59523	6.23727	2.87611	0	0	0	0	0	0	0	0
11456	2017	34	2	4	2020000	16.1387	13.3494	1.47361	5.32272	6.55308	2.7887	0	0	0	0	0	0	0	0
4397	2017	26	2	3	2.18417e+06	15.3999	12.7931	1.52858	5.43796	5.82651	2.60561	0	0	0	0	0	0	0	0	0
294	2011	23	1	3	2.14687e+06	16.0631	13.3507	1.74009	5.66235	5.94832	2.71199	0	0	0	0	0	0	0	0
169	2011	34	2	4	1.45086e+06	15.8131	12.9534	1.44667	5.13921	6.36755	2.85908	5.38031	3.17805	0	0	3.17805	5.38031	0	0
415	2014	32	2	2	3036730	15.3077	12.3905	1.27881	5.07976	6.0319	2.91548	5.39792	3.04452	0	0	1.60944	4.15919	5.05579	3.04452	0
4937511	2014	24	2	3	2.72113e+06	15.3999	12.7931	1.52858	5.43796	5.82651	2.60561	0	0	0	0	0	0	0	0
733	2011	19	2	3	1050000	14.3844	11.5717	1.34172	5.07861	5.15136	2.81173	4.78037	3.7612	0	0	3.7612	4.78037	0	0
200	2011	22	2	4	1800000	15.7519	12.9816	1.49534	5.37084	6.11546	2.76973	0	0	0	0	0	0	0	0
2752	2014	20	2	4	2000000	15.0621	12.1563	1.33541	5.195	5.62584	2.90547	0	0	0	0	0	0	0	0
216	2011	26	1	4	1240000	16.0895	13.1434	1.6799	5.41172	6.05173	2.9465	6.85208	5.2575	0	0	5.2575	6.85208	0	0
1080	2017	21	2	4	1.81667e+06	15.7519	12.9816	1.49534	5.37084	6.11546	2.76973	4.92361	2.89037	0	0	2.89037	4.92361	0	0
1563	2014	19	1	4	2658091	15.7253	12.7139	1.54691	5.41939	5.74764	3.01185	0	0	0	0	0	0	0	0
49	2011	29	2	3	1.25724e+06	15.0742	12.3971	1.50165	5.25445	5.64098	2.67599	7.13539	5.2575	0	0	5.2575	7.13539	0	0
4470	2017	20	2	4	5.62292e+06	15.0621	12.1563	1.33541	5.195	5.62584	2.90547	7.11684	5.2575	0	0	5.2575	7.11684	0	0
2727	2011	25	2	4	483000	14.8683	12.0107	1.23802	5.11422	5.6585	2.85627	0	0	0	0	0	0	0	0
4290	2017	28	1	4	700000	15.5315	12.5684	1.44952	5.33861	5.7803	2.96266	0	0	1	1	0	0	0	0
1557	2017	31	2	4	802559	15.2551	12.3785	1.2163	5.0661	6.09612	2.87524	0	0	0	0	0	0	0	0
102970	2014	30	1	4	826426	15.5315	12.5684	1.44952	5.33861	5.7803	2.96266	0	0	0	0	0	0	0	0
2981	2017	28	2	4	834000	14.8683	12.0107	1.23802	5.11422	5.6585	2.85627	0	0	0	0	0	0	0	0
105281	2014	33	1	4	990000	16.4763	13.5111	1.65818	5.3636	6.48935	2.96547	0	0	0	0	0	0	0	0
5102503	2014	29	2	4	1250000	15.4263	12.5857	1.4684	5.18734	5.92993	2.84011	0	0	0	0	0	0	0	0
767	2017	33	2	4	1.15166e+06	15.8131	12.9534	1.44667	5.13921	6.36755	2.85908	0	0	0	0	0	0	0	0
5869355	2014	26	1	4	1750000	16.4152	13.5393	1.70684	5.59523	6.23727	2.87611	0	0	0	0	0	0	0	0
1911	2007	28	1	4	438000	15.5315	12.5684	1.44952	5.33861	5.7803	2.96266	0	0	0	0	0	0	0	0
963	2017	33	2	4	1.71648e+06	15.8131	12.9534	1.44667	5.13921	6.36755	2.85908	4.64552	1.38629	0	0	1.38629	4.64552	0	0
1319	2017	33	1	4	1.13393e+06	16.4763	13.5111	1.65818	5.3636	6.48935	2.96547	4.26479	1.09861	1	1	1.09861	4.26479	0	0
1473	2017	26	2	4	1107500	15.4263	12.5857	1.4684	5.18734	5.92993	2.84011	0	0	0	0	0	0	0	0
21315	2017	32	1	5	1453000	16.048	13.2477	1.74898	5.14756	6.35116	2.80057	0	0	0	0	0	0	0	0
3460	2017	34	1	5	1.26867e+06	16.048	13.2477	1.74898	5.14756	6.35116	2.80057	0	0	0	0	0	0	0	0
102469	2014	31	2	4	1600000	15.8131	12.9534	1.44667	5.13921	6.36755	2.85908	0	0	0	0	0	0	0	0
3234	2017	30	2	4	1365000	15.4263	12.5857	1.4684	5.18734	5.92993	2.84011	0	0	0	0	0	0	0	0
4306	2017	31	1	4	1.29731e+06	16.4763	13.5111	1.65818	5.3636	6.48935	2.96547	0	0	0	0	0	0	0	0
10766	2017	33	2	5	1133000	15.3848	12.69	1.53748	4.92318	6.22936	2.69419	0	0	0	0	0	0	0	0
1304	2017	26	1	4	1.36069e+06	16.0895	13.1434	1.6799	5.41172	6.05173	2.9465	0	0	0	0	0	0	0	0
842	2017	30	1	5	1.21667e+06	15.6612	12.8799	1.7707	5.19569	5.91354	2.78161	0	0	0	0	0	0	0	0
5871911	2014	32	2	4	1.30105e+06	15.8131	12.9534	1.44667	5.13921	6.36755	2.85908	0	0	0	0	0	0	0	0
1225	2017	32	2	4	2.55083e+06	16.1387	13.3494	1.47361	5.32272	6.55308	2.7887	0	0	0	0	0	0	0	0
81211	2017	34	2	4	2.4023e+06	16.1387	13.3494	1.47361	5.32272	6.55308	2.7887	0	0	1	1	0	0	0	0
11311	2017	32	1	4	2.94708e+06	16.802	13.9071	1.68511	5.54711	6.67488	2.89508	0	0	0	0	0	0	0	0
644	2011	32	1	4	1500000	16.4763	13.5111	1.65818	5.3636	6.48935	2.96547	4.93032	2.07944	0	0	2.07944	4.93032	0	0
11417	2017	33	1	4	8230000	16.802	13.9071	1.68511	5.54711	6.67488	2.89508	0	0	0	0	0	0	0	0	0
3461	2017	28	1	4	1.98667e+06	16.4152	13.5393	1.70684	5.59523	6.23727	2.87611	0	0	0	0	0	0	0	0
685	2011	33	1	4	3100000	16.802	13.9071	1.68511	5.54711	6.67488	2.89508	5.47419	3.85015	0	0	3.85015	5.47419	0	0
2527	2014	32	2	4	16716666	16.1387	13.3494	1.47361	5.32272	6.55308	2.7887	0	0	0	0	0	0	0	0	0
3878	2007	28	2	4	909875	15.4263	12.5857	1.4684	5.18734	5.92993	2.84011	4.31722	2.07944	0	0	2.07944	4.31722	0	0
3542	2017	25	1	4	1816500	16.4152	13.5393	1.70684	5.59523	6.23727	2.87611	0	0	0	0	0	0	0	0
50732	2017	31	1	4	2.19583e+06	16.802	13.9071	1.68511	5.54711	6.67488	2.89508	0	0	0	0	0	0	0	0
11143	2017	30	1	4	4300000	16.4152	13.5393	1.70684	5.59523	6.23727	2.87611	4.97363	2.19722	0	0	0	0	4.97363	2.19722	0
532	2011	34	2	4	1717500	15.8131	12.9534	1.44667	5.13921	6.36755	2.85908	5.65855	4.23411	0		0	0	5.65855	4.23411	0
20849	2017	28	2	5	8.8394e+06	15.3236	12.7182	1.58614	5.15481	5.97727	2.60483	0	0	0	0	0	0	0	0	0
63	2011	34	2	4	2440000	16.1387	13.3494	1.47361	5.32272	6.55308	2.7887	5.10098	2.07944	0	0	2.07944	5.10098	0	0
909	2017	32	2	5	8.98395e+06	15.7104	13.086	1.56442	5.10669	6.41489	2.6238	0	0	0		0	0	0	0	0
3478	2017	34	2	4	2.67833e+06	16.1387	13.3494	1.47361	5.32272	6.55308	2.7887	4.79818	0	1	1	0	4.79818	0	0	0
10305	2017	23	1	4	3.77427e+06	16.4152	13.5393	1.70684	5.59523	6.23727	2.87611	5.86247	3.85015	0	0	3.85015	5.86247	0	0	0
1346	2017	34	2	4	4.93062e+06	16.1387	13.3494	1.47361	5.32272	6.55308	2.7887	4.85427	1.60944	0	0	1.60944	4.85427	0	0
683	2011	29	1	4	2300000	16.4152	13.5393	1.70684	5.59523	6.23727	2.87611	5.18889	2.3979	0	0	2.3979	5.18889	0	0
20676	2017	26	2	5	2.99167e+06	15.3236	12.7182	1.58614	5.15481	5.97727	2.60483	0	0	0	0	0	0	0	0
16413	2007	30	2	4	1700000	15.4263	12.5857	1.4684	5.18734	5.92993	2.84011	6.80057	5.2575	1	1	5.2575	6.80057	0	0
1051	2017	32	1	4	4.01667e+06	16.802	13.9071	1.68511	5.54711	6.67488	2.89508	0	0	0	0	0	0	0	0	0
584	2011	31	1	4	2800000	16.802	13.9071	1.68511	5.54711	6.67488	2.89508	5.41433	1.60944	0	0	1.60944	5.41433	0	0
3070	2017	32	2	4	2.89167e+06	16.1387	13.3494	1.47361	5.32272	6.55308	2.7887	0	0	0	0	0	0	0	0
21141	2017	30	1	5	3.61667e+06	15.9869	13.2759	1.79764	5.37919	6.09908	2.71122	0	0	0	0	0	0	0	0
107	2017	33	1	4	4050000	16.802	13.9071	1.68511	5.54711	6.67488	2.89508	5.08141	2.30259	0	0	2.30259	5.08141	0	0
626	2011	26	1	4	2.13258e+06	16.4152	13.5393	1.70684	5.59523	6.23727	2.87611	0	0	0	0	0	0	0	0
188	2011	32	2	4	2300000	16.1387	13.3494	1.47361	5.32272	6.55308	2.7887	5.71815	3.85015	0	0	3.85015	5.71815	0	0
4563	2007	33	1	4	20322624	16.802	13.9071	1.68511	5.54711	6.67488	2.89508	5.30478	3.43399	0	0	3.43399	5.30478	0	0
4256	2007	32	1	4	1.87733e+06	16.802	13.9071	1.68511	5.54711	6.67488	2.89508	5.88602	4.55388	0	0	4.55388	5.88602	0	0
16492	2007	33	2	4	742500	15.2551	12.3785	1.2163	5.0661	6.09612	2.87524	0	0	0	0	0	0	0	0
4249	2007	32	1	5	3800625	16.3737	13.6437	1.77592	5.33107	6.53669	2.73019	0	0	0	0	0	0	0	0
1321	2017	32	2	5	1.73792e+06	15.3848	12.69	1.53748	4.92318	6.22936	2.69419	4.50465	1.38629	1	1	1.38629	4.50465	0	0
1476	2007	33	2	4	1.11086e+06	15.8131	12.9534	1.44667	5.13921	6.36755	2.85908	5.11642	4.06044	0	0	4.06044	5.11642	0	0
392	2017	31	2	4	2.18358e+06	16.1387	13.3494	1.47361	5.32272	6.55308	2.7887	0	0	0	0	0	0	0	0
87	2017	33	1	4	2.99667e+06	16.802	13.9071	1.68511	5.54711	6.67488	2.89508	4.83681	2.19722	0	0	2.19722	4.83681	0	0
5027	2014	33	2	4	19520612	16.1387	13.3494	1.47361	5.32272	6.55308	2.7887	4.93223	1.38629	0	0	0	0	4.93223	1.38629	0
1047	2017	33	2	5	3.79583e+06	15.7104	13.086	1.56442	5.10669	6.41489	2.6238	0	0	0	0	0	0	0	0
3947	2011	33	2	4	2.07333e+06	16.1387	13.3494	1.47361	5.32272	6.55308	2.7887	5.95898	5.23111	1	1	5.23111	5.95898	0	0
1686	2017	28	2	5	2080000	15.3236	12.7182	1.58614	5.15481	5.97727	2.60483	0	0	1	1	0	0	0	0
3129	2017	25	1	4	1745000	16.4152	13.5393	1.70684	5.59523	6.23727	2.87611	3.78124	5.01064	0	0	5.01064	3.78124	0	0
1158	2007	26	1	4	1700000	16.0895	13.1434	1.6799	5.41172	6.05173	2.9465	0	0	1	1	0	0	0	0
2733	2014	32	2	4	1900000	16.1387	13.3494	1.47361	5.32272	6.55308	2.7887	0	0	0	0	0	0	0	0	0
6390984	2014	28	1	5	2370000	15.9869	13.2759	1.79764	5.37919	6.09908	2.71122	4.8921	1.60944	0	0	1.60944	4.8921	0	0
1038	2017	32	1	5	4.77667e+06	16.3737	13.6437	1.77592	5.33107	6.53669	2.73019	0	0	0	0	0	0	0	0
20122	2017	33	1	4	7.15833e+06	16.802	13.9071	1.68511	5.54711	6.67488	2.89508	0	0	0	0	0	0	0	0	0
10158	2017	31	2	4	3.95333e+06	16.1387	13.3494	1.47361	5.32272	6.55308	2.7887	5.77236	3.66356	0	0	2.48491	5.13008	5.02562	3.66356	0
651	2011	30	1	4	1.80667e+06	16.4152	13.5393	1.70684	5.59523	6.23727	2.87611	4.35525	1.94591	0	0	1.94591	4.35525	0	0
2593	2014	34	1	5	3450000	16.3737	13.6437	1.77592	5.33107	6.53669	2.73019	0	0	0	0	0	0	0	0	0
11031	2017	27	2	5	2775000	15.3236	12.7182	1.58614	5.15481	5.97727	2.60483	7.65017	5.2575	0	0	5.2575	7.65017	0	0
3464	2017	34	2	5	2750000	15.7104	13.086	1.56442	5.10669	6.41489	2.6238	0	0	0	0	0	0	0	0
4597	2017	33	2	4	2.58542e+06	16.1387	13.3494	1.47361	5.32272	6.55308	2.7887	0	0	0	0	0	0	0	0	0
3400	2017	30	1	5	2920000	15.9869	13.2759	1.79764	5.37919	6.09908	2.71122	4.77031	1.09861	0	0	1.09861	4.77031	0	0
641	2017	34	2	4	2800000	16.1387	13.3494	1.47361	5.32272	6.55308	2.7887	0	0	0	0	0	0	0	0
1670	2017	27	2	4	1.96333e+06	15.7519	12.9816	1.49534	5.37084	6.11546	2.76973	0	0	0	0	0	0	0	0
10159	2017	34	1	4	3000000	16.802	13.9071	1.68511	5.54711	6.67488	2.89508	0	0	0	0	0	0	0	0
16814	2007	31	2	4	1.44667e+06	15.8131	12.9534	1.44667	5.13921	6.36755	2.85908	5.72488	4.04305	0	0	4.04305	5.72488	0	0
103280	2014	27	1	4	2794397	16.4152	13.5393	1.70684	5.59523	6.23727	2.87611	6.10277	2.63906	0	0	2.63906	6.10277	0	0
30499	2017	30	1	5	4.04236e+06	15.9869	13.2759	1.79764	5.37919	6.09908	2.71122	5.87246	5.2575	0	0	5.2575	5.87246	0	0
497	2017	28	2	4	2150000	15.7519	12.9816	1.49534	5.37084	6.11546	2.76973	0	0	0	0	0	0	0	0
307	2011	34	1	4	2880000	16.802	13.9071	1.68511	5.54711	6.67488	2.89508	6.37034	5.14166	1	1	5.14166	6.37034	0	0
687	2011	33	2	4	2500000	16.1387	13.3494	1.47361	5.32272	6.55308	2.7887	4.98823	1.94591	0	0	1.94591	4.98823	0	0
575	2017	32	2	4	6.36042e+06	16.1387	13.3494	1.47361	5.32272	6.55308	2.7887	0	0	0	0	0	0	0	0
543	2017	32	1	5	3160000	16.3737	13.6437	1.77592	5.33107	6.53669	2.73019	5.20814	2.56495	1	1	2.56495	5.20814	0	0
16653	2007	28	2	4	2.04667e+06	15.7519	12.9816	1.49534	5.37084	6.11546	2.76973	0	0	0	0	0	0	0	0
4836	2007	30	2	4	925000	15.4263	12.5857	1.4684	5.18734	5.92993	2.84011	0	0	1	1	0	0	0	0
4738	2007	29	1	4	13098750	16.4152	13.5393	1.70684	5.59523	6.23727	2.87611	5.35312	1.94591	0	0	0	0	5.35312	1.94591	0
2306	2011	27	2	4	3.27833e+06	15.7519	12.9816	1.49534	5.37084	6.11546	2.76973	0	0	0	0	0	0	0	0
1500	2014	25	2	4	2965000	15.7519	12.9816	1.49534	5.37084	6.11546	2.76973	6.36019	5.14749	0	0	5.14749	6.36019	0	0
70537	2017	34	2	5	4.82053e+06	15.7104	13.086	1.56442	5.10669	6.41489	2.6238	0	0	0	0	0	0	0	0
4305	2017	25	1	4	2580000	16.4152	13.5393	1.70684	5.59523	6.23727	2.87611	5.08001	3.68888	0	0	3.68888	5.08001	0	0
767	2011	24	1	4	3.56417e+06	16.4152	13.5393	1.70684	5.59523	6.23727	2.87611	0	0	0	0	0	0	0	0
456	2011	26	2	4	4.15808e+06	15.7519	12.9816	1.49534	5.37084	6.11546	2.76973	0	0	0	0	0	0	0	0
5704836	2014	34	1	4	270000	15.8228	12.6393	1.30932	5.29182	6.03814	3.19305	0	0	0	0	0	0	0	0
4386	2017	29	1	4	6.74333e+06	16.4152	13.5393	1.70684	5.59523	6.23727	2.87611	5.15961	5.2575	1	0	5.2575	5.15961	0	0	1
21146	2017	29	1	4	5.61667e+06	16.4152	13.5393	1.70684	5.59523	6.23727	2.87611	5.7289	4.04305	0	0	1.09861	4.47551	5.39268	4.04305	0
3267	2017	22	1	4	618667	15.5315	12.5684	1.44952	5.33861	5.7803	2.96266	0	0	0	0	0	0	0	0
126	2014	25	1	4	820000	15.5315	12.5684	1.44952	5.33861	5.7803	2.96266	4.90983	5.2575	0	0	5.2575	4.90983	0	0
2916	2014	23	1	4	1450000	16.0895	13.1434	1.6799	5.41172	6.05173	2.9465	0	0	0	0	0	0	0	0
21381	2017	24	2	4	1500000	15.4263	12.5857	1.4684	5.18734	5.92993	2.84011	0	0	0	0	0	0	0	0
4413	2017	27	2	4	1150000	15.4263	12.5857	1.4684	5.18734	5.92993	2.84011	0	0	0	0	0	0	0	0
2602	2014	30	2	4	2300000	15.7519	12.9816	1.49534	5.37084	6.11546	2.76973	0	0	0	0	0	0	0	0
11019	2017	25	2	4	3.36333e+06	15.7519	12.9816	1.49534	5.37084	6.11546	2.76973	0	0	1	1	0	0	0	0
5395305	2014	25	1	4	6875000	16.4152	13.5393	1.70684	5.59523	6.23727	2.87611	0	0	0	0	0	0	0	0
1420	2017	24	2	4	3.623e+06	15.7519	12.9816	1.49534	5.37084	6.11546	2.76973	0	0	0	0	0	0	0	0
2713	2011	44	1	1	650000	13.973	10.6747	0.919807	4.78227	4.97262	3.31275	4.6657	3.3322	0	0	3.3322	4.6657	0	0	0
201740	2014	50	2	1	255000	13.2142	9.82009	0.589828	4.55922	4.67104	3.4178	0	0	0	0	0	0	0	0
2413	2007	45	1	1	219000	13.8774	10.3778	0.801329	4.78361	4.79284	3.52418	0	0	0	0	0	0	0	0
4519	2017	54	1	1	632200	14.0695	10.7775	0.901418	4.83404	5.04201	3.30883	5.29757	5.16479	0	0	5.16479	5.29757	0	0
1724	2014	47	1	1	514310	13.973	10.6747	0.919807	4.78227	4.97262	3.31275	0	0	0	0	0	0	0	0
3543	2017	40	1	1	688000	13.8718	10.598	0.941269	4.59902	5.0577	3.28894	0	0	0	0	0	0	0	0
705	2017	49	1	1	580000	13.973	10.6747	0.919807	4.78227	4.97262	3.31275	0	0	0	0	0	0	0	0
3355	2017	53	2	1	435000	13.4063	10.2198	0.689917	4.60966	4.92021	3.20245	0	0	0	0	0	0	0	0
2235	2007	45	2	1	230000	13.2142	9.82009	0.589828	4.55922	4.67104	3.4178	0	0	0	0	0	0	0	0
164	2011	42	1	1	321000	13.973	10.6747	0.919807	4.78227	4.97262	3.31275	0	0	1	1	0	0	0	0
1452	2017	35	2	1	553000	13.2086	10.0403	0.729768	4.37464	4.9359	3.18256	4.56342	1.60944	0	0	1.60944	4.56342	0	0
2362	2011	49	1	1	280000	13.8774	10.3778	0.801329	4.78361	4.79284	3.52418	6.08438	5.2575	0	0	5.2575	6.08438	0	0
151	2011	53	1	2	255000	15.1894	11.8598	1.07467	5.28388	5.50126	3.33972	0	0	0	0	0	0	0	0
5250	2014	52	1	1	668933	14.0695	10.7775	0.901418	4.83404	5.04201	3.30883	0	0	0	0	0	0	0	0
3195	2014	45	2	1	611667	13.3098	10.117	0.708306	4.55789	4.85082	3.20637	0	0	0	0	0	0	0	0
1671	2017	45	1	1	654422	13.973	10.6747	0.919807	4.78227	4.97262	3.31275	0	0	0	0	0	0	0	0
3652	2007	44	2	1	400915	13.3098	10.117	0.708306	4.55789	4.85082	3.20637	0	0	0	0	0	0	0	0
3531	2007	48	1	1	411667	13.973	10.6747	0.919807	4.78227	4.97262	3.31275	0	0	0	0	0	0	0	0
836	2017	41	1	1	712500	13.973	10.6747	0.919807	4.78227	4.97262	3.31275	0	0	1	1	0	0	0	0
3503	2017	53	1	1	755000	14.0695	10.7775	0.901418	4.83404	5.04201	3.30883	0	0	0	0	0	0	0	0
3431	2017	52	1	1	710000	14.0695	10.7775	0.901418	4.83404	5.04201	3.30883	5.78439	5.2575	0		0	0	5.78439	5.2575	0
3535	2017	43	2	1	836500	13.3098	10.117	0.708306	4.55789	4.85082	3.20637	0	0	0	0	0	0	0	0
3337	2007	53	1	1	340000	14.0695	10.7775	0.901418	4.83404	5.04201	3.30883	0	0	0	0	0	0	0	0
180	2011	49	2	1	505000	13.3098	10.117	0.708306	4.55789	4.85082	3.20637	0	0	0	0	0	0	0	0
5320	2007	46	1	1	381000	13.973	10.6747	0.919807	4.78227	4.97262	3.31275	0	0	0	0	0	0	0	0
3014	2014	35	1	1	900000	14.4298	11.1729	1.17165	4.67214	5.32914	3.27279	0	0	0	0	0	0	0	0
2759	2014	53	1	1	930000	14.0695	10.7775	0.901418	4.83404	5.04201	3.30883	5.30658	5.2575	0	0	5.2575	5.30658	0	0
16899	2007	41	1	1	380000	13.973	10.6747	0.919807	4.78227	4.97262	3.31275	0	0	0	0	0	0	0	0
3985	2011	44	1	1	678333	13.973	10.6747	0.919807	4.78227	4.97262	3.31275	0	0	0	0	0	0	0	0
21243	2017	54	2	1	1162500	13.9643	10.7947	0.920294	4.68277	5.19164	3.18629	0	0	0	0	0	0	0	0
2435	2011	51	1	1	700000	14.0695	10.7775	0.901418	4.83404	5.04201	3.30883	0	0	0	0	0	0	0	0
3541	2017	49	2	1	1.20067e+06	13.8677	10.6919	0.938683	4.631	5.12225	3.19021	0	0	0	0	0	0	0	0
2363	2011	51	2	1	594917	13.4063	10.2198	0.689917	4.60966	4.92021	3.20245	0	0	0	0	0	0	0	0
5174	2007	51	1	1	465393	14.0695	10.7775	0.901418	4.83404	5.04201	3.30883	0	0	0	0	0	0	0	0
1593	2014	52	2	1	1.50067e+06	13.9643	10.7947	0.920294	4.68277	5.19164	3.18629	0	0	0	0	0	0	0	0
5324	2007	36	1	1	793800	13.8718	10.598	0.941269	4.59902	5.0577	3.28894	0	0	0	0	0	0	0	0
2798	2011	51	2	2	1.62735e+06	15.5054	12.57	1.23896	5.31479	6.0162	2.93537	0	0	0	0	0	0	0	0
3546	2017	42	1	1	2.34292e+06	14.8567	11.6456	1.17712	5.0389	5.42958	3.22621	0	0	0	0	0	0	0	0
2682	2014	42	1	1	700000	13.973	10.6747	0.919807	4.78227	4.97262	3.31275	0	0	0	0	0	0	0	0
462	2011	47	2	1	302000	13.2142	9.82009	0.589828	4.55922	4.67104	3.4178	0	0	1	1	0	0	0	0
768	2017	48	2	1	750000	13.3098	10.117	0.708306	4.55789	4.85082	3.20637	0	0	0	0	0	0	0	0
3233	2017	38	2	1	156080	13.113	9.74338	0.611289	4.37597	4.75612	3.39399	0	0	0	0	0	0	0	0
2683	2014	44	2	1	250000	13.2142	9.82009	0.589828	4.55922	4.67104	3.4178	0	0	0	0	0	0	0	0
103150	2014	43	2	1	454167	13.3098	10.117	0.708306	4.55789	4.85082	3.20637	0	0	0	0	0	0	0	0
3504	2017	54	2	1	625000	13.4063	10.2198	0.689917	4.60966	4.92021	3.20245	2.54786	3.09104	0	0	3.09104	2.54786	0	0
4945	2007	53	2	1	250000	13.3107	9.92286	0.571439	4.61099	4.74042	3.41388	4.20448	3.85015	0	0	3.85015	4.20448	0	0
6546475	2014	42	2	1	650000	13.3098	10.117	0.708306	4.55789	4.85082	3.20637	0	0	0		0	0	0	0	0
3482	2017	46	2	1	542000	13.3098	10.117	0.708306	4.55789	4.85082	3.20637	6.10759	5.2575	1	1	5.2575	6.10759	0	0
2496	2011	53	2	1	300000	13.3107	9.92286	0.571439	4.61099	4.74042	3.41388	5.99625	5.2575	0	0	5.2575	5.99625	0	0
220	2017	42	2	1	992000	13.8677	10.6919	0.938683	4.631	5.12225	3.19021	2.83353	4.47734	0	0	4.47734	2.83353	0	0
6026397	2014	35	2	1	930000	13.7666	10.6152	0.960145	4.44775	5.20733	3.1664	0	0	0	0	0	0	0	0
3505	2017	51	2	1	970000	13.9643	10.7947	0.920294	4.68277	5.19164	3.18629	0	0	1	1	0	0	0	0
3330	2017	48	2	1	731000	13.3098	10.117	0.708306	4.55789	4.85082	3.20637	0	0	0		0	0	0	0	0
74	2017	48	2	1	1.28667e+06	13.8677	10.6919	0.938683	4.631	5.12225	3.19021	0	0	0	0	0	0	0	0
2275	2007	42	1	2	125000	15.0929	11.757	1.09306	5.23211	5.43188	3.34364	0	0	0	0	0	0	0	0
4063	2007	50	1	2	150000	15.0929	11.757	1.09306	5.23211	5.43188	3.34364	0	0	0	0	0	0	0	0
2755	2014	37	2	2	410000	14.4241	11.4196	1.0215	4.82314	5.57494	3.00202	0	0	1	1	0	0	0	0
3273	2014	47	2	2	415000	14.4296	11.1994	0.881559	5.00773	5.31007	3.23726	0	0	0	0	0	0	0	0
176	2011	41	2	2	196629	14.4296	11.1994	0.881559	5.00773	5.31007	3.23726	0	0	0	0	0	0	0	0
1747	2014	53	1	2	393750	15.285	12.1567	1.19315	5.28255	5.68104	3.12829	3.50175	4.74493	1	1	4.74493	3.50175	0	0
1299	2017	42	2	2	424000	14.5252	11.4963	1.00004	5.00639	5.48985	3.02583	0	0	1	1	0	0	0	0
860	2017	54	1	2	380000	15.285	12.1567	1.19315	5.28255	5.68104	3.12829	4.47591	5.03695	0	0	5.03695	4.47591	0	0
105091	2014	47	2	2	460000	14.5252	11.4963	1.00004	5.00639	5.48985	3.02583	0	0	1	1	0	0	0	0
1760	2017	41	1	2	575000	15.1885	12.054	1.21154	5.23078	5.61166	3.13221	0	0	0	0	0	0	0	0
2381	2011	48	2	2	275000	14.4296	11.1994	0.881559	5.00773	5.31007	3.23726	0	0	1	1	0	0	0	0
2080	2007	54	2	2	285283	14.5262	11.3021	0.86317	5.0595	5.37946	3.23334	5.46981	5.2575	0	0	5.2575	5.46981	0	0
385	2014	51	1	2	500000	15.285	12.1567	1.19315	5.28255	5.68104	3.12829	0	0	0	0	0	0	0	0
1322	2007	41	2	2	200000	14.4296	11.1994	0.881559	5.00773	5.31007	3.23726	0	0	0	0	0	0	0	0
3350	2017	51	1	2	550000	15.285	12.1567	1.19315	5.28255	5.68104	3.12829	0	0	1	1	0	0	0	0
2090	2007	40	1	2	240000	14.9917	11.6803	1.11452	5.04886	5.51696	3.31984	5.43956	5.20401	0	0	5.20401	5.43956	0	0
1569	2014	44	2	2	540000	14.5252	11.4963	1.00004	5.00639	5.48985	3.02583	0	0	0	0	0	0	0	0
1589	2014	51	2	2	597000	14.6217	11.5991	0.981648	5.05816	5.55924	3.02191	0	0	1	1	0	0	0	0
141	2011	35	2	2	320000	14.3285	11.1227	0.90302	4.82447	5.39516	3.21345	0	0	0	0	0	0	0	0
580	2017	38	2	2	663333	14.4241	11.4196	1.0215	4.82314	5.57494	3.00202	0	0	0	0	0	0	0	0
1570	2014	54	2	2	670000	14.6217	11.5991	0.981648	5.05816	5.55924	3.02191	0	0	1	1	0	0	0	0
1325	2007	44	1	2	230000	15.0929	11.757	1.09306	5.23211	5.43188	3.34364	0	0	0	0	0	0	0	0
147	2011	41	2	2	250000	14.4296	11.1994	0.881559	5.00773	5.31007	3.23726	5.94955	5.18739	0	0	5.18739	5.94955	0	0
3216	2017	35	2	2	593367	14.4241	11.4196	1.0215	4.82314	5.57494	3.00202	0	0	1	1	0	0	0	0
2073	2007	46	2	2	195000	14.4296	11.1994	0.881559	5.00773	5.31007	3.23726	5.86403	5.0814	0	0	5.0814	5.86403	0	0
3101	2014	45	2	2	755000	14.5252	11.4963	1.00004	5.00639	5.48985	3.02583	0	0	1	1	0	0	0	0
2611	2014	41	2	2	704192	14.5252	11.4963	1.00004	5.00639	5.48985	3.02583	0	0	1	1	0	0	0	0
919	2017	43	2	2	450000	14.5252	11.4963	1.00004	5.00639	5.48985	3.02583	3.56022	1.60944	0	0	1.60944	3.56022	0	0
4486	2014	46	2	2	526667	14.5252	11.4963	1.00004	5.00639	5.48985	3.02583	0	0	0	0	0	0	0	0
5015	2014	48	2	2	650000	14.5252	11.4963	1.00004	5.00639	5.48985	3.02583	0	0	0	0	0	0	0	0
759	2017	54	1	2	510833	15.285	12.1567	1.19315	5.28255	5.68104	3.12829	0	0	0	0	0	0	0	0
1611	2014	53	1	2	770000	15.285	12.1567	1.19315	5.28255	5.68104	3.12829	0	0	0	0	0	0	0	0
15329	2007	47	1	2	280000	15.0929	11.757	1.09306	5.23211	5.43188	3.34364	4.73041	4.61512	0	0	4.61512	4.73041	0	0
3540	2017	45	1	2	612500	15.1885	12.054	1.21154	5.23078	5.61166	3.13221	0	0	0	0	0	0	0	0
324	2014	51	2	2	505993	14.6217	11.5991	0.981648	5.05816	5.55924	3.02191	0	0	0	0	0	0	0	0
1469	2017	35	1	2	675000	15.0873	11.9773	1.233	5.04753	5.69674	3.1084	0	0	1	1	0	0	0	0
10005	2017	51	2	2	1007500	14.6217	11.5991	0.981648	5.05816	5.55924	3.02191	4.87507	2.30259	0	0	2.30259	4.87507	0	0
4333	2017	48	2	2	795000	14.5252	11.4963	1.00004	5.00639	5.48985	3.02583	0	0	0	0	0	0	0	0
104	2014	50	2	2	989167	15.0832	12.0712	1.23041	5.07951	5.76128	3.00967	0	0	0	0	0	0	0	0
629	2011	45	2	2	452000	14.5252	11.4963	1.00004	5.00639	5.48985	3.02583	0	0	0	0	0	0	0	0
2761	2014	54	2	2	1100000	15.1797	12.174	1.21203	5.13128	5.83067	3.00575	0	0	0	0	0	0	0	0
754	2017	47	2	2	962083	14.5252	11.4963	1.00004	5.00639	5.48985	3.02583	0	0	0	0	0	0	0	0
145	2011	46	1	2	380000	15.1885	12.054	1.21154	5.23078	5.61166	3.13221	4.93822	5.04343	1	1	5.04343	4.93822	0	0
20675	2017	46	2	2	860000	14.5252	11.4963	1.00004	5.00639	5.48985	3.02583	6.49081	5.2575	0	0	5.2575	6.49081	0	0
2530	2011	45	1	2	466333	15.1885	12.054	1.21154	5.23078	5.61166	3.13221	4.64786	5.2575	1	1	5.2575	4.64786	0	0
11049	2017	48	2	2	940000	14.4296	11.1994	0.881559	5.00773	5.31007	3.23726	4.78122	3.49651	0	0	3.49651	4.78122	0	0
2691	2011	54	2	2	360000	14.6217	11.5991	0.981648	5.05816	5.55924	3.02191	5.74793	5.2575	1	1	5.2575	5.74793	0	0
3320	2017	44	2	2	1.0025e+06	15.0832	12.0712	1.23041	5.07951	5.76128	3.00967	0	0	1	1	0	0	0	0
305077	2014	44	2	2	858408	14.5252	11.4963	1.00004	5.00639	5.48985	3.02583	0	0	0	0	0	0	0	0
2218	2007	36	2	2	331333	14.4241	11.4196	1.0215	4.82314	5.57494	3.00202	6.52677	5.2575	0	0	5.2575	6.52677	0	0
706	2017	41	2	2	722500	14.5252	11.4963	1.00004	5.00639	5.48985	3.02583	0	0	0	0	0	0	0	0
1190	2017	36	1	2	874000	15.6453	12.5522	1.46338	5.12064	5.96817	3.09225	0	0	0	0	0	0	0	0
2335	2011	35	1	2	520000	15.0873	11.9773	1.233	5.04753	5.69674	3.1084	0	0	0	0	0	0	0	0
20710	2017	43	1	2	715833	15.1885	12.054	1.21154	5.23078	5.61166	3.13221	3.84654	1.94591	1	1	1.94591	3.84654	0	0
466	2011	49	2	2	418000	14.5252	11.4963	1.00004	5.00639	5.48985	3.02583	4.70098	5.17048	0	0	5.17048	4.70098	0	0
3099	2014	54	1	2	925000	15.285	12.1567	1.19315	5.28255	5.68104	3.12829	0	0	0	0	0	0	0	0
2407	2007	47	1	2	317167	15.1885	12.054	1.21154	5.23078	5.61166	3.13221	0	0	0	0	0	0	0	0
2339	2011	51	2	2	510000	14.6217	11.5991	0.981648	5.05816	5.55924	3.02191	0	0	0	0	0	0	0	0
4407	2017	51	2	2	825000	14.6217	11.5991	0.981648	5.05816	5.55924	3.02191	0	0	1	1	0	0	0	0
11568	2017	40	2	2	917014	14.4241	11.4196	1.0215	4.82314	5.57494	3.00202	4.57422	5.2575	1	1	5.2575	4.57422	0	0
2690	2011	50	1	2	415000	15.1885	12.054	1.21154	5.23078	5.61166	3.13221	0	0	0	0	0	0	0	0
3502	2017	52	2	2	865000	14.6217	11.5991	0.981648	5.05816	5.55924	3.02191	0	0	1	1	0	0	0	0
5294	2014	40	1	2	1.02267e+06	15.0873	11.9773	1.233	5.04753	5.69674	3.1084	0	0	0	0	0	0	0	0
1283	2017	48	1	2	929500	15.1885	12.054	1.21154	5.23078	5.61166	3.13221	5.97607	5.25227	0		0	0	5.97607	5.25227	0
50578	2017	52	1	2	822675	15.285	12.1567	1.19315	5.28255	5.68104	3.12829	4.98432	5.2575	1	1	5.2575	4.98432	0	0
746	2017	39	1	2	770000	15.0873	11.9773	1.233	5.04753	5.69674	3.1084	0	0	0	0	0	0	0	0
3480	2017	49	2	2	809000	14.5252	11.4963	1.00004	5.00639	5.48985	3.02583	5.40277	5.2575	1	1	5.2575	5.40277	0	0
1160	2017	44	2	2	994292	14.5252	11.4963	1.00004	5.00639	5.48985	3.02583	3.89363	1.09861	0	0	1.09861	3.89363	0	0
6248651	2014	40	2	2	983333	14.982	11.9945	1.25188	4.89626	5.84637	2.98586	0	0	0	0	0	0	0	0
98	2014	38	2	2	772000	14.4241	11.4196	1.0215	4.82314	5.57494	3.00202	0	0	0	0	0	0	0	0
4843	2007	40	1	2	580000	15.0873	11.9773	1.233	5.04753	5.69674	3.1084	0	0	0	0	0	0	0	0
3246	2007	40	1	2	531455	15.0873	11.9773	1.233	5.04753	5.69674	3.1084	5.3082	5.07517	0	0	5.07517	5.3082	0	0
2910	2014	49	1	2	1700000	16.0721	13.0249	1.46885	5.4874	6.06862	3.04567	0	0	0	0	0	0	0	0
5563813	2014	41	1	2	1273000	15.7465	12.6289	1.44192	5.30389	5.88309	3.11606	0	0	0	0	0	0	0	0
3453	2017	37	2	2	1063000	14.982	11.9945	1.25188	4.89626	5.84637	2.98586	0	0	0	0	0	0	0	0
2689	2011	45	1	2	795000	15.1885	12.054	1.21154	5.23078	5.61166	3.13221	5.62083	5.10595	0	0	5.10595	5.62083	0	0
748	2017	38	2	2	1.15517e+06	14.982	11.9945	1.25188	4.89626	5.84637	2.98586	5.78821	5.2575	1	1	5.2575	5.78821	0	0
2364	2011	46	2	2	610000	14.5252	11.4963	1.00004	5.00639	5.48985	3.02583	0	0	0		0	0	0	0	0
341	2017	41	2	2	1100000	15.0832	12.0712	1.23041	5.07951	5.76128	3.00967	6.66642	5.20401	0	0	5.20401	6.66642	0	0
6248646	2014	41	2	2	1.37833e+06	15.0832	12.0712	1.23041	5.07951	5.76128	3.00967	0	0	0	0	0	0	0	0
614	2017	48	2	2	1.20833e+06	15.0832	12.0712	1.23041	5.07951	5.76128	3.00967	6.21044	5.19296	0	0	5.19296	6.21044	0	0
778	2011	42	2	2	744000	14.5252	11.4963	1.00004	5.00639	5.48985	3.02583	0	0	0	0	0	0	0	0
16216	2007	35	1	2	560000	15.0873	11.9773	1.233	5.04753	5.69674	3.1084	0	0	0	0	0	0	0	0
752	2011	47	1	2	585000	15.1885	12.054	1.21154	5.23078	5.61166	3.13221	0	0	1	1	0	0	0	0
10874	2017	48	2	2	1050000	15.0832	12.0712	1.23041	5.07951	5.76128	3.00967	0	0	0	0	0	0	0	0
1569	2017	53	1	2	1.06417e+06	15.843	12.7317	1.42353	5.35566	5.95247	3.11214	0	0	0		0	0	0	0	0
2099	2007	45	1	2	570000	15.1885	12.054	1.21154	5.23078	5.61166	3.13221	0	0	0	0	0	0	0	0
6390857	2014	47	2	2	1400000	15.0832	12.0712	1.23041	5.07951	5.76128	3.00967	0	0	0	0	0	0	0	0
2205	2007	51	1	2	463000	15.285	12.1567	1.19315	5.28255	5.68104	3.12829	0	0	0	0	0	0	0	0
179	2011	47	1	2	670917	15.1885	12.054	1.21154	5.23078	5.61166	3.13221	5.2251	5.22575	0	0	5.22575	5.2251	0	0
3534	2017	48	1	2	1536000	15.7465	12.6289	1.44192	5.30389	5.88309	3.11606	0	0	0	0	0	0	0	0
3241	2007	42	1	2	524677	15.1885	12.054	1.21154	5.23078	5.61166	3.13221	5.6285	5.2575	0	0	5.2575	5.6285	0	0
102830	2014	53	2	2	1134000	15.1797	12.174	1.21203	5.13128	5.83067	3.00575	0	0	0	0	0	0	0	0
465	2011	52	2	2	660000	14.6217	11.5991	0.981648	5.05816	5.55924	3.02191	0	0	1	1	0	0	0	0
3530	2017	36	2	2	1369000	14.982	11.9945	1.25188	4.89626	5.84637	2.98586	0	0	0	0	0	0	0	0
2168	2011	53	2	2	570000	14.6217	11.5991	0.981648	5.05816	5.55924	3.02191	0	0	0	0	0	0	0	0
2049	2007	43	1	2	458000	15.1885	12.054	1.21154	5.23078	5.61166	3.13221	0	0	0	0	0	0	0	0
751	2011	35	1	2	731333	15.0873	11.9773	1.233	5.04753	5.69674	3.1084	0	0	0	0	0	0	0	0
2213	2007	41	1	2	484452	15.1885	12.054	1.21154	5.23078	5.61166	3.13221	5.15573	4.85203	0	0	4.85203	5.15573	0	0
3054	2007	44	1	2	470000	15.1885	12.054	1.21154	5.23078	5.61166	3.13221	0	0	0	0	0	0	0	0
2236	2011	42	2	2	588000	14.5252	11.4963	1.00004	5.00639	5.48985	3.02583	0	0	0	0	0	0	0	0
589	2017	51	2	2	1.29708e+06	15.1797	12.174	1.21203	5.13128	5.83067	3.00575	0	0	0	0	0	0	0	0
1419	2017	42	1	2	1.66333e+06	16.0721	13.0249	1.46885	5.4874	6.06862	3.04567	5.04633	3.52636	1	0	3.49651	4.38444	4.32092	3.52636	1
1743	2007	42	1	2	456393	15.1885	12.054	1.21154	5.23078	5.61166	3.13221	0	0	0	0	0	0	0	0
5202	2014	38	1	2	1300000	15.6453	12.5522	1.46338	5.12064	5.96817	3.09225	0	0	0	0	0	0	0	0
3392	2017	52	1	2	1.70899e+06	16.1686	13.1276	1.45046	5.53917	6.138	3.04175	0	0	0	0	0	0	0	0
3068	2014	49	2	2	1140000	15.0832	12.0712	1.23041	5.07951	5.76128	3.00967	0	0	0	0	0	0	0	0
2403	2007	44	2	2	469292	14.5252	11.4963	1.00004	5.00639	5.48985	3.02583	0	0	0	0	0	0	0	0
2684	2014	40	2	2	1125000	14.982	11.9945	1.25188	4.89626	5.84637	2.98586	0	0	0	0	0	0	0	0
218	2017	54	2	2	1392500	15.1797	12.174	1.21203	5.13128	5.83067	3.00575	4.17698	5.24702	0	0	5.24702	4.17698	0	0
127	2014	40	2	2	1.49708e+06	14.982	11.9945	1.25188	4.89626	5.84637	2.98586	0	0	1	1	0	0	0	0
155	2011	37	2	2	639000	14.4241	11.4196	1.0215	4.82314	5.57494	3.00202	4.61091	5.1985	0	0	5.1985	4.61091	0	0
3426	2017	45	2	2	1.43756e+06	15.0832	12.0712	1.23041	5.07951	5.76128	3.00967	3.89438	1.94591	0	0	1.94591	3.89438	0	0
2609	2014	48	2	2	1520000	15.0832	12.0712	1.23041	5.07951	5.76128	3.00967	0	0	1		0	0	0	0	1
2535	2011	37	1	2	830000	15.0873	11.9773	1.233	5.04753	5.69674	3.1084	3.73487	4.55388	0	0	4.55388	3.73487	0	0
6317298	2014	42	2	2	1.3944e+06	15.0832	12.0712	1.23041	5.07951	5.76128	3.00967	0	0	0	0	0	0	0	0
1692	2017	51	1	2	1.32262e+06	15.843	12.7317	1.42353	5.35566	5.95247	3.11214	0	0	0	0	0	0	0	0
16878	2007	45	1	2	500000	15.1885	12.054	1.21154	5.23078	5.61166	3.13221	0	0	0	0	0	0	0	0
11816	2017	50	1	2	1355000	15.7465	12.6289	1.44192	5.30389	5.88309	3.11606	0	0	0	0	0	0	0	0
3055	2007	52	1	2	567000	15.285	12.1567	1.19315	5.28255	5.68104	3.12829	0	0	0	0	0	0	0	0
3256	2007	46	2	2	464000	14.5252	11.4963	1.00004	5.00639	5.48985	3.02583	5.04696	5.1299	0	0	5.1299	5.04696	0	0
131	2014	52	1	2	1425000	15.843	12.7317	1.42353	5.35566	5.95247	3.11214	0	0	1	1	0	0	0	0
2529	2011	37	1	2	720000	15.0873	11.9773	1.233	5.04753	5.69674	3.1084	5.49766	5.2575	0	0	5.2575	5.49766	0	0
10613	2017	44	2	2	1285500	15.0832	12.0712	1.23041	5.07951	5.76128	3.00967	4.64658	5.2575	0	0	5.2575	4.64658	0	0
432	2011	35	1	2	713333	15.0873	11.9773	1.233	5.04753	5.69674	3.1084	0	0	0	0	0	0	0	0
921	2017	38	2	2	1.65014e+06	14.982	11.9945	1.25188	4.89626	5.84637	2.98586	0	0	1	1	0	0	0	0
2534	2011	50	2	2	1.39259e+06	15.0832	12.0712	1.23041	5.07951	5.76128	3.00967	0	0	0	0	0	0	0	0
2724	2011	35	2	2	935000	14.4241	11.4196	1.0215	4.82314	5.57494	3.00202	4.7531	3.09104	0	0	3.09104	4.7531	0	0
2391	2011	42	2	2	1485000	15.0832	12.0712	1.23041	5.07951	5.76128	3.00967	6.50075	5.2575	1	1	5.2575	6.50075	0	0
1069	2007	44	2	2	650122	14.5252	11.4963	1.00004	5.00639	5.48985	3.02583	0	0	0	0	0	0	0	0
16217	2007	50	2	2	1265000	15.0832	12.0712	1.23041	5.07951	5.76128	3.00967	0	0	0	0	0	0	0	0
2332	2011	47	1	2	1420000	15.7465	12.6289	1.44192	5.30389	5.88309	3.11606	0	0	0	0	0	0	0	0
2915	2017	50	2	2	2.05833e+06	15.4089	12.4672	1.25735	5.26302	5.94682	2.93929	0	0	0		0	0	0	0	0
470	2011	38	2	2	1.45208e+06	14.982	11.9945	1.25188	4.89626	5.84637	2.98586	4.16039	1.60944	0	0	1.60944	4.16039	0	0
768	2011	46	2	2	1080000	15.0832	12.0712	1.23041	5.07951	5.76128	3.00967	0	0	1	1	0	0	0	0
101594	2014	49	1	2	3100000	16.0721	13.0249	1.46885	5.4874	6.06862	3.04567	0	0	0	0	0	0	0	0
10300	2017	47	1	2	2.48333e+06	16.0721	13.0249	1.46885	5.4874	6.06862	3.04567	4.23149	1.38629	0	0	1.38629	4.23149	0	0
2163	2011	50	2	2	970000	15.0832	12.0712	1.23041	5.07951	5.76128	3.00967	0	0	1	1	0	0	0	0
10622	2017	47	1	2	2.35858e+06	16.0721	13.0249	1.46885	5.4874	6.06862	3.04567	5.1535	5.2575	0	0	5.2575	5.1535	0	0
2461	2007	52	1	2	1.24267e+06	15.843	12.7317	1.42353	5.35566	5.95247	3.11214	0	0	0	0	0	0	0	0
1331	2007	37	2	2	690000	14.4241	11.4196	1.0215	4.82314	5.57494	3.00202	6.50798	5.2575	0	0	5.2575	6.50798	0	0
559	2011	35	1	2	3.55042e+06	15.9709	12.9482	1.49031	5.30415	6.1537	3.02186	5.84339	3.89182	0	0	3.89182	5.84339	0	0
2800	2011	49	2	2	2000000	15.4089	12.4672	1.25735	5.26302	5.94682	2.93929	0	0	0	0	0	0	0	0
20847	2017	40	1	2	3150000	15.9709	12.9482	1.49031	5.30415	6.1537	3.02186	4.52342	1.09861	0	0	1.09861	4.52342	0	0
16892	2007	42	1	2	770000	15.1885	12.054	1.21154	5.23078	5.61166	3.13221	0	0	0	0	0	0	0	0
102636	2014	51	2	2	3300000	15.5054	12.57	1.23896	5.31479	6.0162	2.93537	0	0	0	0	0	0	0	0
835	2017	35	1	2	2.91133e+06	15.9709	12.9482	1.49031	5.30415	6.1537	3.02186	0	0	0	0	0	0	0	0
5498956	2014	42	2	2	2403497	15.4089	12.4672	1.25735	5.26302	5.94682	2.93929	3.53385	1.09861	0	0	1.09861	3.53385	0	0
5002	2014	42	1	2	2525000	16.0721	13.0249	1.46885	5.4874	6.06862	3.04567	0	0	0	0	0	0	0	0
4189	2007	40	2	2	690000	14.4241	11.4196	1.0215	4.82314	5.57494	3.00202	0	0	0	0	0	0	0	0
1304	2007	45	1	2	2439000	16.0721	13.0249	1.46885	5.4874	6.06862	3.04567	0	0	0	0	0	0	0	0
1075	2017	38	1	2	2.8525e+06	15.9709	12.9482	1.49031	5.30415	6.1537	3.02186	4.65149	3.13549	1	1	3.13549	4.65149	0	0
16429	2007	43	1	2	15340000	16.0721	13.0249	1.46885	5.4874	6.06862	3.04567	0	0	0	0	0	0	0	0
2215	2007	52	1	2	930000	15.843	12.7317	1.42353	5.35566	5.95247	3.11214	0	0	0	0	0	0	0	0
5205	2007	48	1	2	970000	15.7465	12.6289	1.44192	5.30389	5.88309	3.11606	4.69211	2.70805	0	0	2.70805	4.69211	0	0
16016	2007	51	1	2	1.72483e+06	16.1686	13.1276	1.45046	5.53917	6.138	3.04175	0	0	0	0	0	0	0	0
2065	2007	43	1	2	852981	15.1885	12.054	1.21154	5.23078	5.61166	3.13221	0	0	0	0	0	0	0	0
3847	2011	54	1	4	3953500	16.9997	14.0866	1.64526	5.78213	6.65919	2.91497	0	0	0	0	0	0	0	0
1086	2017	48	1	2	1.99167e+06	16.0721	13.0249	1.46885	5.4874	6.06862	3.04567	5.85434	5.2575	0	0	5.2575	5.85434	0	0
3011	2017	44	2	2	2.41417e+06	15.4089	12.4672	1.25735	5.26302	5.94682	2.93929	4.20817	5.10595	0	0	5.10595	4.20817	0	0
4	2017	43	2	2	4955008	15.4089	12.4672	1.25735	5.26302	5.94682	2.93929	5.60351	1.60944	0	0	1.09861	4.72073	5.0697	1.60944	0
2333	2011	45	1	2	985000	15.7465	12.6289	1.44192	5.30389	5.88309	3.11606	4.44508	2.56495	0	0	2.56495	4.44508	0	0
2753	2014	42	2	2	1.88732e+06	15.4089	12.4672	1.25735	5.26302	5.94682	2.93929	7.00992	5.20949	0	0	5.20949	7.00992	0	0
2203	2007	48	1	2	1115000	15.7465	12.6289	1.44192	5.30389	5.88309	3.11606	6.22714	5.2575	1	1	5.2575	6.22714	0	0
1588	2017	37	2	2	5.21103e+06	15.3077	12.3905	1.27881	5.07976	6.0319	2.91548	0	0	0	0	0	0	0	0
1433	2017	46	1	2	2755000	16.0721	13.0249	1.46885	5.4874	6.06862	3.04567	6.47028	5.2575	0	0	2.07944	4.2497	6.35538	5.2575	0
2957	2017	54	1	2	1900000	16.1686	13.1276	1.45046	5.53917	6.138	3.04175	6.52915	5.2575	0	0	5.2575	6.52915	0	0
346	2017	53	2	2	3.35167e+06	15.5054	12.57	1.23896	5.31479	6.0162	2.93537	0	0	0	0	0	0	0	0
1003	2007	46	2	2	1.24933e+06	15.0832	12.0712	1.23041	5.07951	5.76128	3.00967	0	0	0	0	0	0	0	0
30504	2017	38	2	2	4125000	15.3077	12.3905	1.27881	5.07976	6.0319	2.91548	0	0	0	0	0	0	0	0
1128	2007	50	1	2	1890000	16.0721	13.0249	1.46885	5.4874	6.06862	3.04567	4.90612	4.66344	0	0	4.66344	4.90612	0	0
5191	2007	51	1	2	704768	15.285	12.1567	1.19315	5.28255	5.68104	3.12829	5.19334	5.25227	1	0	0	0	5.19334	5.25227	1
16560	2007	41	2	2	2.25137e+06	15.4089	12.4672	1.25735	5.26302	5.94682	2.93929	0	0	0	0	0	0	0	0	0
3315	2014	48	1	2	2524394	16.0721	13.0249	1.46885	5.4874	6.06862	3.04567	0	0	0	0	0	0	0	0
2598	2007	42	2	2	1.48608e+06	15.0832	12.0712	1.23041	5.07951	5.76128	3.00967	7.14766	5.2575	0	0	5.2575	7.14766	0	0
55	2011	46	2	2	1.12183e+06	15.0832	12.0712	1.23041	5.07951	5.76128	3.00967	0	0	0	0	0	0	0	0
2910	2017	42	2	2	1930000	15.4089	12.4672	1.25735	5.26302	5.94682	2.93929	0	0	1	1	0	0	0	0
15300	2007	45	1	2	4.52983e+06	16.0721	13.0249	1.46885	5.4874	6.06862	3.04567	0	0	1	1	0	0	0	0
1161	2007	54	1	2	1562750	15.843	12.7317	1.42353	5.35566	5.95247	3.11214	6.87043	5.15329	1	1	5.15329	6.87043	0	0
2934	2007	46	1	2	1400000	15.7465	12.6289	1.44192	5.30389	5.88309	3.11606	0	0	0	0	0	0	0	0
2837	2007	37	2	2	1.09417e+06	14.982	11.9945	1.25188	4.89626	5.84637	2.98586	7.45325	4.41884	1	1	0	0	7.45325	4.41884	0
601	2017	42	2	2	3347500	15.4089	12.4672	1.25735	5.26302	5.94682	2.93929	6.13968	5.2575	0	0	0	0	6.13968	5.2575	0
3899	2011	52	1	2	1.91785e+06	16.1686	13.1276	1.45046	5.53917	6.138	3.04175	3.83396	5.1358	0	0	5.1358	3.83396	0	0
112	2017	46	1	2	1.88333e+06	16.0721	13.0249	1.46885	5.4874	6.06862	3.04567	0	0	0	0	0	0	0	0	0
2354	2014	35	2	2	2.21567e+06	15.3077	12.3905	1.27881	5.07976	6.0319	2.91548	0	0	0	0	0	0	0	0
3445	2017	44	2	2	2200000	15.4089	12.4672	1.25735	5.26302	5.94682	2.93929	5.54114	5.2575	1	1	5.2575	5.54114	0	0
2256	2011	35	1	2	1115000	15.6453	12.5522	1.46338	5.12064	5.96817	3.09225	5.29903	4.40672	0	0	4.40672	5.29903	0	0
16171	2007	54	1	2	1750000	16.1686	13.1276	1.45046	5.53917	6.138	3.04175	0	0	0	0	0	0	0	0
16883	2007	40	1	2	857500	15.6453	12.5522	1.46338	5.12064	5.96817	3.09225	0	0	0		0	0	0	0	0
2459	2007	54	2	2	702250	14.6217	11.5991	0.981648	5.05816	5.55924	3.02191	0	0	0	0	0	0	0	0
478	2011	35	1	2	914583	15.6453	12.5522	1.46338	5.12064	5.96817	3.09225	0	0	0	0	0	0	0	0
2728	2011	48	1	2	1250000	15.7465	12.6289	1.44192	5.30389	5.88309	3.11606	0	0	0	0	0	0	0	0
2880	2017	47	2	2	2.36383e+06	15.4089	12.4672	1.25735	5.26302	5.94682	2.93929	4.31703	1.94591	0	0	1.94591	4.31703	0	0
2232	2011	45	2	2	1111000	15.0832	12.0712	1.23041	5.07951	5.76128	3.00967	4.97674	5.2575	0	0	5.2575	4.97674	0	0
16083	2007	44	1	2	1086500	15.7465	12.6289	1.44192	5.30389	5.88309	3.11606	6.58982	5.21494	0		0	0	6.58982	5.21494	0
585	2011	40	2	2	1455000	14.982	11.9945	1.25188	4.89626	5.84637	2.98586	5.56889	4.51086	0	0	4.51086	5.56889	0	0
5234	2007	45	2	2	1.0608e+06	15.0832	12.0712	1.23041	5.07951	5.76128	3.00967	0	0	0	0	0	0	0	0
2918	2017	45	2	2	1775000	15.4089	12.4672	1.25735	5.26302	5.94682	2.93929	0	0	0	0	0	0	0	0
11464	2017	45	2	2	1732843	15.4089	12.4672	1.25735	5.26302	5.94682	2.93929	0	0	0	0	0	0	0	0
1162	2007	47	1	2	941667	15.1885	12.054	1.21154	5.23078	5.61166	3.13221	7.3096	5.2575	0	0	5.2575	7.3096	0	0	0
2359	2011	35	1	2	928000	15.6453	12.5522	1.46338	5.12064	5.96817	3.09225	0	0	0	0	0	0	0	0
2532	2011	35	1	2	90000	14.9917	11.6803	1.11452	5.04886	5.51696	3.31984	5.34781	5.2575	0	0	5.2575	5.34781	0	0
10753	2017	53	2	2	276000	14.5262	11.3021	0.86317	5.0595	5.37946	3.23334	0	0	0	0	0	0	0	0
16891	2007	40	1	2	109000	14.9917	11.6803	1.11452	5.04886	5.51696	3.31984	6.09541	5.2575	1	1	5.2575	6.09541	0	0
2079	2007	47	2	2	168000	14.4296	11.1994	0.881559	5.00773	5.31007	3.23726	0	0	0	0	0	0	0	0
2077	2007	37	2	2	190000	14.3285	11.1227	0.90302	4.82447	5.39516	3.21345	0	0	0	0	0	0	0	0
6327999	2014	49	2	2	615833	14.5252	11.4963	1.00004	5.00639	5.48985	3.02583	0	0	0	0	0	0	0	0
1808	2007	45	2	2	402911	14.5252	11.4963	1.00004	5.00639	5.48985	3.02583	0	0	1	1	0	0	0	0
2920	2017	41	2	2	785833	14.5252	11.4963	1.00004	5.00639	5.48985	3.02583	0	0	0	0	0	0	0	0
1424	2017	49	2	2	1110000	15.0832	12.0712	1.23041	5.07951	5.76128	3.00967	0	0	0	0	0	0	0	0
454	2017	46	2	2	1170000	15.0832	12.0712	1.23041	5.07951	5.76128	3.00967	0	0	0	0	0	0	0	0
5096	2014	35	2	2	363305	14.3285	11.1227	0.90302	4.82447	5.39516	3.21345	0	0	0	0	0	0	0	0
2712	2014	54	2	2	324000	14.5262	11.3021	0.86317	5.0595	5.37946	3.23334	0	0	0	0	0	0	0	0
436	2014	47	2	2	395000	14.5252	11.4963	1.00004	5.00639	5.48985	3.02583	0	0	0	0	0	0	0	0
15269	2007	53	1	2	132000	15.1894	11.8598	1.07467	5.28388	5.50126	3.33972	0	0	0	0	0	0	0	0
105226	2014	39	2	2	523729	14.4241	11.4196	1.0215	4.82314	5.57494	3.00202	0	0	0	0	0	0	0	0
10277	2017	37	2	2	676667	14.4241	11.4196	1.0215	4.82314	5.57494	3.00202	0	0	1	1	0	0	0	0
6419351	2014	43	2	2	700000	14.5252	11.4963	1.00004	5.00639	5.48985	3.02583	0	0	0	0	0	0	0	0
620	2011	45	2	2	350000	14.5252	11.4963	1.00004	5.00639	5.48985	3.02583	0	0	0	0	0	0	0	0
102782	2014	38	2	2	755000	14.4241	11.4196	1.0215	4.82314	5.57494	3.00202	0	0	0	0	0	0	0	0
1199	2017	54	2	2	514000	14.6217	11.5991	0.981648	5.05816	5.55924	3.02191	0	0	0	0	0	0	0	0
481	2011	37	2	2	310000	14.4241	11.4196	1.0215	4.82314	5.57494	3.00202	0	0	0	0	0	0	0	0
4411	2017	38	2	2	602354	14.4241	11.4196	1.0215	4.82314	5.57494	3.00202	3.70941	2.94444	0	0	2.94444	3.70941	0	0
5150	2014	44	1	2	1080000	15.7465	12.6289	1.44192	5.30389	5.88309	3.11606	0	0	0	0	0	0	0	0
4545	2017	47	2	2	757886	14.5252	11.4963	1.00004	5.00639	5.48985	3.02583	4.83883	1.94591	0	0	1.94591	4.83883	0	0
1610	2017	54	2	2	950000	14.6217	11.5991	0.981648	5.05816	5.55924	3.02191	5.06157	3.80666	0	0	3.80666	5.06157	0	0
714	2017	41	2	2	880000	14.5252	11.4963	1.00004	5.00639	5.48985	3.02583	4.56458	5.2575	0	0	5.2575	4.56458	0	0
21468	2017	46	2	2	738333	14.5252	11.4963	1.00004	5.00639	5.48985	3.02583	0	0	0	0	0	0	0	0
402614	2014	38	2	2	798000	14.4241	11.4196	1.0215	4.82314	5.57494	3.00202	0	0	0	0	0	0	0	0
161	2011	36	2	2	424000	14.4241	11.4196	1.0215	4.82314	5.57494	3.00202	4.07861	4.99043	1	1	4.99043	4.07861	0	0
2827	2017	37	2	2	1.02583e+06	14.4241	11.4196	1.0215	4.82314	5.57494	3.00202	0	0	0	0	0	0	0	0
3321	2017	43	2	2	980000	15.0832	12.0712	1.23041	5.07951	5.76128	3.00967	0	0	0	0	0	0	0	0
866	2017	49	2	2	700000	14.5252	11.4963	1.00004	5.00639	5.48985	3.02583	0	0	0	0	0	0	0	0
10981	2017	46	2	2	800000	14.5252	11.4963	1.00004	5.00639	5.48985	3.02583	0	0	0	0	0	0	0	0
1591	2017	39	2	2	689078	14.4241	11.4196	1.0215	4.82314	5.57494	3.00202	0	0	0	0	0	0	0	0
102464	2014	52	2	2	1000000	14.6217	11.5991	0.981648	5.05816	5.55924	3.02191	0	0	0	0	0	0	0	0
2357	2011	52	1	2	522000	15.285	12.1567	1.19315	5.28255	5.68104	3.12829	6.96195	5.24702	1	1	5.24702	6.96195	0	0
3274	2014	45	2	2	873744	14.5252	11.4963	1.00004	5.00639	5.48985	3.02583	0	0	0	0	0	0	0	0
2612	2014	42	2	2	982500	15.0832	12.0712	1.23041	5.07951	5.76128	3.00967	0	0	0	0	0	0	0	0
3450	2017	44	2	2	842000	14.5252	11.4963	1.00004	5.00639	5.48985	3.02583	6.30984	5.2575	0	0	5.2575	6.30984	0	0
4483	2017	50	2	2	1150000	15.0832	12.0712	1.23041	5.07951	5.76128	3.00967	6.51276	5.20401	1	1	5.20401	6.51276	0	0
1503	2014	45	2	2	1400000	15.0832	12.0712	1.23041	5.07951	5.76128	3.00967	0	0	0	0	0	0	0	0
1753	2017	51	1	2	1590000	15.843	12.7317	1.42353	5.35566	5.95247	3.11214	0	0	0	0	0	0	0	0
3528	2017	40	2	2	1.41308e+06	14.982	11.9945	1.25188	4.89626	5.84637	2.98586	0	0	0	0	0	0	0	0
116	2014	54	2	2	1500000	15.1797	12.174	1.21203	5.13128	5.83067	3.00575	0	0	0	0	0	0	0	0
40693	2017	43	2	2	1.1259e+06	15.0832	12.0712	1.23041	5.07951	5.76128	3.00967	0	0	0	0	0	0	0	0
3379	2017	51	2	2	1.16144e+06	14.6217	11.5991	0.981648	5.05816	5.55924	3.02191	0	0	0	0	0	0	0	0
1062	2017	50	2	2	1.62209e+06	15.0832	12.0712	1.23041	5.07951	5.76128	3.00967	6.25666	2.94444	0		0	0	6.25666	2.94444	0
21805	2017	43	2	2	1.30833e+06	15.0832	12.0712	1.23041	5.07951	5.76128	3.00967	4.73392	1.09861	0	0	1.09861	4.73392	0	0
11595	2017	39	2	2	1250000	14.982	11.9945	1.25188	4.89626	5.84637	2.98586	0	0	0	0	0	0	0	0
1807	2017	44	2	2	1700000	15.0832	12.0712	1.23041	5.07951	5.76128	3.00967	6.09708	3.61092	1	1	3.61092	5.45734	5.34751	2.89037	1
474	2017	51	2	2	1550000	15.1797	12.174	1.21203	5.13128	5.83067	3.00575	0	0	0	0	0	0	0	0
5220	2007	50	1	2	490000	15.1885	12.054	1.21154	5.23078	5.61166	3.13221	5.55373	4.02535	0	0	4.02535	5.55373	0	0
2711	2014	52	2	2	1608413	15.1797	12.174	1.21203	5.13128	5.83067	3.00575	0	0	0	0	0	0	0	0
10882	2017	36	2	2	1.20912e+06	14.982	11.9945	1.25188	4.89626	5.84637	2.98586	0	0	0	0	0	0	0	0
4841	2017	52	1	2	1.39081e+06	15.843	12.7317	1.42353	5.35566	5.95247	3.11214	0	0	0	0	0	0	0	0
4484	2017	54	2	2	1705000	15.5054	12.57	1.23896	5.31479	6.0162	2.93537	6.13442	5.1985	0	0	5.1985	6.13442	0	0	0
2917	2014	51	1	2	1150000	15.843	12.7317	1.42353	5.35566	5.95247	3.11214	0	0	0	0	0	0	0	0
3201	2017	37	2	2	1.55008e+06	14.982	11.9945	1.25188	4.89626	5.84637	2.98586	0	0	0	0	0	0	0	0
3579	2017	42	2	2	2.31167e+06	15.4089	12.4672	1.25735	5.26302	5.94682	2.93929	4.87657	3.58352	0	0	3.58352	4.87657	0	0
3471	2017	44	2	2	3.72917e+06	15.4089	12.4672	1.25735	5.26302	5.94682	2.93929	0	0	1	1	0	0	0	0	0
3939	2011	46	2	2	1.50248e+06	15.0832	12.0712	1.23041	5.07951	5.76128	3.00967	5.40876	5.06259	0	0	5.06259	5.40876	0	0
4755105	2014	45	2	2	2.24167e+06	15.4089	12.4672	1.25735	5.26302	5.94682	2.93929	0	0	0	0	0	0	0	0	0
84	2014	53	2	2	3.85833e+06	15.5054	12.57	1.23896	5.31479	6.0162	2.93537	0	0	0	0	0	0	0	0
705	2011	37	2	2	950000	14.982	11.9945	1.25188	4.89626	5.84637	2.98586	5.86794	5.2575	0	0	5.2575	5.86794	0	0
2478	2011	54	2	2	2362500	15.5054	12.57	1.23896	5.31479	6.0162	2.93537	0	0	0	0	0	0	0	0
109	2011	53	2	2	1.50833e+06	15.1797	12.174	1.21203	5.13128	5.83067	3.00575	5.12405	3.63759	0		0	0	5.12405	3.63759	0
163	2011	51	2	2	1050000	15.1797	12.174	1.21203	5.13128	5.83067	3.00575	0	0	0	0	0	0	0	0
3133	2017	52	2	2	2.59479e+06	15.5054	12.57	1.23896	5.31479	6.0162	2.93537	0	0	0	0	0	0	0	0
10125	2017	49	2	2	2.80402e+06	15.4089	12.4672	1.25735	5.26302	5.94682	2.93929	5.84058	3.3322	0	0	3.3322	5.84058	0	0
5204	2007	53	1	2	1.53883e+06	15.843	12.7317	1.42353	5.35566	5.95247	3.11214	0	0	0	0	0	0	0	0
10163	2017	46	2	2	3.13333e+06	15.4089	12.4672	1.25735	5.26302	5.94682	2.93929	0	0	0	0	0	0	0	0
4374	2017	47	2	2	3.50793e+06	15.4089	12.4672	1.25735	5.26302	5.94682	2.93929	4.74215	2.89037	0	0	2.89037	4.74215	0	0	0
386	2014	54	2	2	34129044	15.5054	12.57	1.23896	5.31479	6.0162	2.93537	0	0	0	0	0	0	0	0
21	2017	43	2	2	2.26542e+06	15.4089	12.4672	1.25735	5.26302	5.94682	2.93929	5.4816	5.22036	0	0	5.22036	5.4816	0	0
316	2011	48	2	2	1215000	15.0832	12.0712	1.23041	5.07951	5.76128	3.00967	0	0	0	0	0	0	0	0
563	2011	51	2	2	1130000	15.1797	12.174	1.21203	5.13128	5.83067	3.00575	0	0	0	0	0	0	0	0
3446	2017	42	2	2	3.5824e+06	15.4089	12.4672	1.25735	5.26302	5.94682	2.93929	5.94327	5.03044	0	0	2.70805	5.34011	5.15122	5.03044	0
2967	2007	50	2	2	725000	14.5252	11.4963	1.00004	5.00639	5.48985	3.02583	0	0	0	0	0	0	0	0
21285	2017	43	2	2	1.96208e+06	15.4089	12.4672	1.25735	5.26302	5.94682	2.93929	0	0	0	0	0	0	0	0
110	2011	45	2	2	3.39167e+06	15.4089	12.4672	1.25735	5.26302	5.94682	2.93929	3.6977	5.02388	0	0	5.02388	3.6977	0	0
10213	2017	50	1	3	217500	15.5719	12.5274	1.3211	5.54218	5.66411	3.05274	3.48524	1.09861	0	0	1.09861	3.48524	0	0
2361	2011	39	2	3	283000	14.8075	11.893	1.13106	5.13455	5.62739	2.92255	6.4525	5.2575	0	0	5.2575	6.4525	0	0
2141	2007	52	2	3	230000	15.0052	12.0725	1.09121	5.36957	5.61169	2.94244	5.42288	4.64439	0	0	0	0	5.42288	4.64439	0
2654	2014	48	2	3	720000	15.0042	12.2666	1.22808	5.31647	5.72209	2.73492	0	0	0	0	0	0	0	0
387	2014	52	2	3	650000	15.1007	12.3694	1.20969	5.36824	5.79147	2.731	0	0	0	0	0	0	0	0
922	2017	44	2	4	458724	15.3563	12.4552	1.19484	5.24935	6.01104	2.89905	3.73695	2.48491	1	1	2.48491	3.73695	0	0
1485	2014	50	1	2	520000	15.1885	12.054	1.21154	5.23078	5.61166	3.13221	0	0	0	0	0	0	0	0
6326094	2014	53	2	4	700000	15.4528	12.558	1.17645	5.30112	6.08042	2.89513	0	0	0	0	0	0	0	0
102758	2014	37	1	2	620006	15.0873	11.9773	1.233	5.04753	5.69674	3.1084	0	0	0	0	0	0	0	0
102357	2014	38	2	3	946667	14.903	12.1899	1.24954	5.13322	5.80717	2.71112	0	0	1	1	0	0	0	0
102627	2014	40	2	4	845000	15.2551	12.3785	1.2163	5.0661	6.09612	2.87524	0	0	0	0	0	0	0	0
103186	2014	42	2	3	900000	15.0042	12.2666	1.22808	5.31647	5.72209	2.73492	0	0	0	0	0	0	0	0	0
3508	2017	48	2	3	707000	15.0042	12.2666	1.22808	5.31647	5.72209	2.73492	2.25958	2.30259	1	1	2.30259	2.25958	0	0
1567	2014	39	2	3	960000	14.903	12.1899	1.24954	5.13322	5.80717	2.71112	0	0	0	0	0	0	0	0	0
101703	2014	37	2	3	850000	14.903	12.1899	1.24954	5.13322	5.80717	2.71112	0	0	0	0	0	0	0	0
1765	2017	35	2	3	882833	14.903	12.1899	1.24954	5.13322	5.80717	2.71112	0	0	0	0	0	0	0	0
1484	2017	41	2	3	837500	15.0042	12.2666	1.22808	5.31647	5.72209	2.73492	0	0	0	0	0	0	0	0
2165	2007	38	1	3	399667	15.5663	12.7476	1.46104	5.3576	5.92897	2.8175	0	0	0	0	0	0	0	0
3161	2014	37	2	4	771667	15.2551	12.3785	1.2163	5.0661	6.09612	2.87524	0	0	0	0	0	0	0	0
3927	2011	50	2	4	487000	15.3563	12.4552	1.19484	5.24935	6.01104	2.89905	0	0	0	0	0	0	0	0
11308	2017	52	1	3	800000	15.764	12.9271	1.42119	5.59262	5.91328	2.83739	0	0	0	0	0	0	0	0
2364	2014	40	2	3	1075000	15.461	12.7649	1.47992	5.20633	6.0786	2.69496	0	0	0	0	0	0	0	0
1110	2017	41	1	3	740000	15.6675	12.8243	1.43958	5.54085	5.84389	2.84131	0	0	0	0	0	0	0	0
422	2014	48	2	2	960000	14.5252	11.4963	1.00004	5.00639	5.48985	3.02583	4.15232	1.09861	0	0	1.09861	4.15232	0	0
1458	2017	37	2	3	847500	14.903	12.1899	1.24954	5.13322	5.80717	2.71112	0	0	0	0	0	0	0	0
1028	2017	46	2	3	888897	15.0042	12.2666	1.22808	5.31647	5.72209	2.73492	0	0	0	0	0	0	0	0
982	2017	35	1	3	900000	16.1243	13.3225	1.69142	5.43072	6.2004	2.80135	4.62319	1.60944	0	0	1.60944	4.62319	0	0
661	2011	46	2	3	450000	15.0042	12.2666	1.22808	5.31647	5.72209	2.73492	0	0	0	0	0	0	0	0
2572	2014	49	1	3	854167	15.6675	12.8243	1.43958	5.54085	5.84389	2.84131	0	0	0	0	0	0	0	0
5161	2014	51	1	4	1.10417e+06	16.674	13.6906	1.61832	5.59862	6.47366	2.98536	0	0	0	0	0	0	0	0
2528	2011	40	1	2	360000	15.0873	11.9773	1.233	5.04753	5.69674	3.1084	6.10077	5.2575	0	0	5.2575	6.10077	0	0
3393	2017	36	1	3	1000000	16.1243	13.3225	1.69142	5.43072	6.2004	2.80135	3.85932	3.3322	0	0	3.3322	3.85932	0	0
4642	2007	41	1	3	370000	15.6675	12.8243	1.43958	5.54085	5.84389	2.84131	0	0	0	0	0	0	0	0
3271	2007	41	1	4	392000	16.0195	13.0129	1.40634	5.47374	6.13284	3.00543	5.58048	5.2575	0	0	5.2575	5.58048	0	0
2762	2014	37	1	3	1057000	16.1243	13.3225	1.69142	5.43072	6.2004	2.80135	0	0	0	0	0	0	0	0
3391	2017	50	2	3	932806	15.0042	12.2666	1.22808	5.31647	5.72209	2.73492	0	0	0	0	0	0	0	0
4500	2017	39	1	3	1625000	16.4499	13.7185	1.71836	5.61422	6.38594	2.73096	6.14691	5.19296	0	0	5.19296	6.14691	0	0
505	2011	47	2	3	790000	15.0042	12.2666	1.22808	5.31647	5.72209	2.73492	0	0	0	0	0	0	0	0
872	2017	43	1	4	1.18548e+06	16.5775	13.5878	1.63671	5.54685	6.40427	2.98928	1.95404	2.30259	0	0	2.30259	1.95404	0	0
3123	2017	50	2	3	1390000	15.5622	12.8416	1.45846	5.38958	5.99352	2.71877	3.86089	2.19722	0	0	2.19722	3.86089	0	0
3329	2017	35	2	3	1.64275e+06	15.7867	13.1608	1.50686	5.38984	6.26413	2.62457	0	0	0	0	0	0	0	0
1293	2007	42	2	4	450000	15.3563	12.4552	1.19484	5.24935	6.01104	2.89905	0	0	0	0	0	0	0	0
2309	2014	47	2	2	1650000	15.0832	12.0712	1.23041	5.07951	5.76128	3.00967	0	0	0	0	0	0	0	0
2609	2011	51	1	2	530500	15.285	12.1567	1.19315	5.28255	5.68104	3.12829	5.76879	5.11199	0	0	5.11199	5.76879	0	0
2904	2014	45	2	3	1.17917e+06	15.5622	12.8416	1.45846	5.38958	5.99352	2.71877	0	0	0	0	0	0	0	0
3207	2017	39	2	3	1.59167e+06	15.7867	13.1608	1.50686	5.38984	6.26413	2.62457	0	0	1	1	0	0	0	0
3835	2007	43	1	2	611667	15.1885	12.054	1.21154	5.23078	5.61166	3.13221	0	0	0	0	0	0	0	0
411	2017	52	1	4	1700000	16.674	13.6906	1.61832	5.59862	6.47366	2.98536	0	0	0	0	0	0	0	0
105282	2014	45	1	4	1.28833e+06	16.5775	13.5878	1.63671	5.54685	6.40427	2.98928	6.93162	3.49651	0	0	3.49651	6.93162	0	0
10692	2017	53	2	3	1.25792e+06	15.6587	12.9443	1.44007	5.44135	6.0629	2.71485	0	0	0	0	0	0	0	0
234	2017	39	2	4	1.326e+06	15.8131	12.9534	1.44667	5.13921	6.36755	2.85908	4.36392	1.09861	0	0	1.09861	4.36392	0	0
584	2017	38	2	3	1.13164e+06	15.461	12.7649	1.47992	5.20633	6.0786	2.69496	0	0	0	0	0	0	0	0
144	2011	41	2	3	722310	15.0042	12.2666	1.22808	5.31647	5.72209	2.73492	6.1522	5.14166	0	0	5.14166	6.1522	0	0
10757	2017	45	1	3	1.48333e+06	16.2254	13.3992	1.66996	5.61397	6.11532	2.82515	0	0	1	1	0	0	0	0
1486	2017	46	1	3	1.17208e+06	16.2254	13.3992	1.66996	5.61397	6.11532	2.82515	4.44798	5.20401	1	1	5.20401	4.44798	0	0
2696	2011	37	1	3	593000	15.5663	12.7476	1.46104	5.3576	5.92897	2.8175	0	0	0	0	0	0	0	0
5312650	2014	54	2	2	1420000	15.1797	12.174	1.21203	5.13128	5.83067	3.00575	0	0	0	0	0	0	0	0
11603	2017	37	2	3	1109000	15.461	12.7649	1.47992	5.20633	6.0786	2.69496	5.46039	4.79579	0	0	4.79579	5.46039	0	0
2536	2011	45	1	4	650000	16.0195	13.0129	1.40634	5.47374	6.13284	3.00543	5.05338	5.2575	0	0	5.2575	5.05338	0	0
403	2017	47	1	3	1.273e+06	16.2254	13.3992	1.66996	5.61397	6.11532	2.82515	0	0	0	0	0	0	0	0	0
4964	2007	46	2	3	448000	15.0042	12.2666	1.22808	5.31647	5.72209	2.73492	6.45823	5.2575	0	0	5.2575	6.45823	0	0
2531	2011	44	1	3	630000	15.6675	12.8243	1.43958	5.54085	5.84389	2.84131	5.4962	5.2575	0	0	5.2575	5.4962	0	0
2522	2011	36	2	4	778333	15.2551	12.3785	1.2163	5.0661	6.09612	2.87524	0	0	0	0	0	0	0	0
5233	2014	54	2	4	1.30667e+06	16.0108	13.1329	1.40682	5.37424	6.35185	2.87897	0	0	0	0	0	0	0	0
105191	2014	46	2	3	1250000	15.5622	12.8416	1.45846	5.38958	5.99352	2.71877	0	0	0	0	0	0	0	0
419	2014	48	2	4	1780000	16.2399	13.4261	1.45215	5.50597	6.468	2.8125	4.96396	2.07944	0	0	2.07944	4.96396	0	0
610	2011	50	2	5	680000	14.9279	12.1918	1.28564	5.03332	5.87285	2.73415	0	0	1	1	0	0	0	0
2621	2014	35	1	4	1350000	16.4763	13.5111	1.65818	5.3636	6.48935	2.96547	0	0	0	0	0	0	0	0
3549	2017	47	2	3	1.48792e+06	15.5622	12.8416	1.45846	5.38958	5.99352	2.71877	0	0	0	0	0	0	0	0
4938809	2014	40	2	3	1200000	15.461	12.7649	1.47992	5.20633	6.0786	2.69496	0	0	0	0	0	0	0	0
395	2014	38	1	4	1197024	16.4763	13.5111	1.65818	5.3636	6.48935	2.96547	3.85925	1.09861	0	0	1.09861	3.85925	0	0
4889569	2014	54	2	3	1.26367e+06	15.6587	12.9443	1.44007	5.44135	6.0629	2.71485	0	0	0	0	0	0	0	0
421	2014	40	1	3	1600000	16.4499	13.7185	1.71836	5.61422	6.38594	2.73096	0	0	0	0	0	0	0	0
1233	2017	54	2	3	1.25781e+06	15.6587	12.9443	1.44007	5.44135	6.0629	2.71485	5.33669	5.15906	0	0	5.15906	5.33669	0	0
39	2011	52	2	3	534833	15.1007	12.3694	1.20969	5.36824	5.79147	2.731	0	0	0	0	0	0	0	0
750	2017	47	2	3	1.06217e+06	15.5622	12.8416	1.45846	5.38958	5.99352	2.71877	0	0	1	1	0	0	0	0
3249	2017	38	1	3	1.28655e+06	16.1243	13.3225	1.69142	5.43072	6.2004	2.80135	0	0	0	0	0	0	0	0
3322	2017	45	2	3	1093500	15.5622	12.8416	1.45846	5.38958	5.99352	2.71877	0	0	0	0	0	0	0	0
15311	2007	42	1	2	606667	15.1885	12.054	1.21154	5.23078	5.61166	3.13221	6.15207	5.2575	0	0	5.2575	6.15207	0	0
450	2017	46	2	4	1.39667e+06	15.9142	13.0301	1.42521	5.32246	6.28247	2.88289	0	0	0	0	0	0	0	0
103077	2014	36	1	3	1.61874e+06	16.4499	13.7185	1.71836	5.61422	6.38594	2.73096	0	0	0	0	0	0	0	0
3019	2017	40	2	3	1.20867e+06	15.461	12.7649	1.47992	5.20633	6.0786	2.69496	5.02999	5.2575	0	0	5.2575	5.02999	0	0
1518	2014	50	1	3	1.65833e+06	16.5511	13.7952	1.6969	5.79748	6.30085	2.75477	0	0	1	1	0	0	0	0
2534	2007	53	2	4	600000	15.4528	12.558	1.17645	5.30112	6.08042	2.89513	0	0	0	0	0	0	0	0
101717	2014	48	1	4	1.42617e+06	16.5775	13.5878	1.63671	5.54685	6.40427	2.98928	0	0	0	0	0	0	0	0
4475	2014	46	1	3	1333000	16.2254	13.3992	1.66996	5.61397	6.11532	2.82515	0	0	0		0	0	0	0	0
3560	2017	48	2	3	1250000	15.5622	12.8416	1.45846	5.38958	5.99352	2.71877	6.41316	5.2575	0	0	5.2575	6.41316	0	0
4307	2017	48	1	3	1.50333e+06	16.2254	13.3992	1.66996	5.61397	6.11532	2.82515	4.72293	3.73767	0	0	3.73767	4.72293	0	0	0
11172	2017	48	2	3	1.27277e+06	15.5622	12.8416	1.45846	5.38958	5.99352	2.71877	4.7054	5.2575	1	1	5.2575	4.7054	0	0
4412	2017	50	1	3	1.0993e+06	15.6675	12.8243	1.43958	5.54085	5.84389	2.84131	0	0	0	0	0	0	0	0
756	2011	39	2	3	720167	14.903	12.1899	1.24954	5.13322	5.80717	2.71112	0	0	0	0	0	0	0	0
1501	2014	52	2	2	1413000	15.1797	12.174	1.21203	5.13128	5.83067	3.00575	7.49791	5.2575	0	0	5.2575	7.49791	0	0
3842	2007	47	1	2	638704	15.1885	12.054	1.21154	5.23078	5.61166	3.13221	0	0	0	0	0	0	0	0
4754858	2014	38	2	3	1250000	15.461	12.7649	1.47992	5.20633	6.0786	2.69496	0	0	0	0	0	0	0	0
1175	2007	48	1	2	2.50833e+06	16.0721	13.0249	1.46885	5.4874	6.06862	3.04567	6.65471	4.8828	1	1	4.8828	6.65471	0	0	0
15237	2007	51	1	4	3.05833e+06	16.9997	14.0866	1.64526	5.78213	6.65919	2.91497	0	0	0	0	0	0	0	0
3525	2017	52	1	3	5125000	16.6476	13.898	1.67851	5.84925	6.37024	2.75085	5.71001	3.73767	1	1	0	0	5.71001	3.73767	0
556	2011	51	1	3	2380000	16.6476	13.898	1.67851	5.84925	6.37024	2.75085	4.19116	1.09861	0	0	1.09861	4.19116	0	0
5028	2014	39	1	3	4499548	16.4499	13.7185	1.71836	5.61422	6.38594	2.73096	0	0	0	0	0	0	0	0	0
4685357	2014	49	2	2	2060000	15.4089	12.4672	1.25735	5.26302	5.94682	2.93929	0	0	0	0	0	0	0	0
2532	2014	41	1	4	5450000	16.9032	13.9838	1.66365	5.73036	6.5898	2.91889	0	0	0	0	0	0	0	0	0
5349	2007	45	1	3	1480000	16.2254	13.3992	1.66996	5.61397	6.11532	2.82515	0	0	0	0	0	0	0	0
21602	2017	50	1	3	3.74083e+06	16.5511	13.7952	1.6969	5.79748	6.30085	2.75477	0	0	0	0	0	0	0	0	0
2684	2011	43	1	3	1500000	16.2254	13.3992	1.66996	5.61397	6.11532	2.82515	6.98404	5.17615	0	0	5.17615	6.98404	0	0
654	2011	40	1	4	1948000	16.802	13.9071	1.68511	5.54711	6.67488	2.89508	0	0	0	0	0	0	0	0
103030	2014	44	2	3	3300000	15.8879	13.2375	1.4854	5.57309	6.17905	2.64838	0	0	0	0	0	0	0	0
1171	2007	39	1	2	1.77917e+06	15.9709	12.9482	1.49031	5.30415	6.1537	3.02186	0	0	1	1	0	0	0	0
4287	2007	52	1	4	2836250	16.9997	14.0866	1.64526	5.78213	6.65919	2.91497	0	0	0	0	0	0	0	0
4608	2007	50	1	3	966667	15.6675	12.8243	1.43958	5.54085	5.84389	2.84131	0	0	0	0	0	0	0	0
16704	2007	54	2	4	957460	16.0108	13.1329	1.40682	5.37424	6.35185	2.87897	0	0	0	0	0	0	0	0
1238	2017	43	2	4	20398000	16.2399	13.4261	1.45215	5.50597	6.468	2.8125	0	0	0	0	0	0	0	0
3942	2011	39	2	3	6.49789e+06	15.7867	13.1608	1.50686	5.38984	6.26413	2.62457	0	0	0	0	0	0	0	0	0
690	2011	54	2	4	3.28245e+06	16.3364	13.5289	1.43376	5.55774	6.53738	2.80859	5.97198	3.78419	0	0	3.78419	5.97198	0	0
736	2011	45	1	3	1730000	16.5511	13.7952	1.6969	5.79748	6.30085	2.75477	5.16281	4.62497	0	0	4.62497	5.16281	0	0
441	2011	54	1	4	1227564	16.674	13.6906	1.61832	5.59862	6.47366	2.98536	4.8609	3.78419	0	0	3.78419	4.8609	0	0
4482	2017	49	2	3	1.95667e+06	15.8879	13.2375	1.4854	5.57309	6.17905	2.64838	7.47405	5.21494	1	1	5.21494	7.47405	0	0
1597	2014	45	2	2	1900000	15.4089	12.4672	1.25735	5.26302	5.94682	2.93929	7.0006	5.2575	1	1	5.2575	7.0006	0	0
2526	2011	49	1	3	2.73167e+06	16.5511	13.7952	1.6969	5.79748	6.30085	2.75477	0	0	0	0	0	0	0	0
102694	2014	36	2	4	15901000	16.1387	13.3494	1.47361	5.32272	6.55308	2.7887	0	0	0	0	0	0	0	0
308	2011	54	1	4	2.30667e+06	16.9997	14.0866	1.64526	5.78213	6.65919	2.91497	0	0	0	0	0	0	0	0	0
3105	2014	50	2	3	2.16023e+06	15.8879	13.2375	1.4854	5.57309	6.17905	2.64838	0	0	1	1	0	0	0	0
534	2011	48	2	3	1675000	15.8879	13.2375	1.4854	5.57309	6.17905	2.64838	0	0	0	0	0	0	0	0
15132	2007	50	2	3	866667	15.0042	12.2666	1.22808	5.31647	5.72209	2.73492	0	0	0	0	0	0	0	0
21139	2017	45	2	3	9360000	15.8879	13.2375	1.4854	5.57309	6.17905	2.64838	5.14007	1.60944	0	0	1.60944	5.14007	0	0
16963	2007	36	1	3	1029500	16.1243	13.3225	1.69142	5.43072	6.2004	2.80135	5.28518	5.21494	0	0	5.21494	5.28518	0	0
2860	2017	48	2	3	2400000	15.8879	13.2375	1.4854	5.57309	6.17905	2.64838	5.55802	2.99573	0	0	2.99573	5.55802	0	0
4274	2007	46	1	4	5.72e+06	16.9032	13.9838	1.66365	5.73036	6.5898	2.91889	7.88839	5.11199	1	1	5.11199	7.88839	0	0
4847	2007	40	1	3	3.66733e+06	16.4499	13.7185	1.71836	5.61422	6.38594	2.73096	0	0	0	0	0	0	0	0
10022	2017	48	1	3	2952500	16.5511	13.7952	1.6969	5.79748	6.30085	2.75477	0	0	0	0	0	0	0	0	0
504	2011	40	2	4	1070000	15.8131	12.9534	1.44667	5.13921	6.36755	2.85908	0	0	0	0	0	0	0	0
4834	2007	40	1	4	1630000	16.802	13.9071	1.68511	5.54711	6.67488	2.89508	6.11428	5.20949	1	1	5.20949	6.11428	0	0
102367	2014	49	1	3	2800000	16.5511	13.7952	1.6969	5.79748	6.30085	2.75477	0	0	0		0	0	0	0	0
2726	2011	45	1	3	1140000	16.2254	13.3992	1.66996	5.61397	6.11532	2.82515	5.55739	5.20401	0	0	5.20401	5.55739	0	0
3270	2017	54	2	3	1.85331e+06	15.9844	13.3403	1.46701	5.62486	6.24844	2.64446	5.60838	5.17048	1	1	5.17048	5.60838	0	0
203	2011	44	1	4	1200000	16.5775	13.5878	1.63671	5.54685	6.40427	2.98928	0	0	0	0	0	0	0	0
30756	2017	50	1	3	2.25417e+06	16.5511	13.7952	1.6969	5.79748	6.30085	2.75477	6.22658	5.2575	0	0	3.55535	5.01964	5.87118	5.2575	0
4085	2007	40	2	3	1670000	15.7867	13.1608	1.50686	5.38984	6.26413	2.62457	0	0	0	0	0	0	0	0
755	2011	40	2	4	1300000	15.8131	12.9534	1.44667	5.13921	6.36755	2.85908	0	0	1	1	0	0	0	0
1918	2007	45	2	4	810000	15.3563	12.4552	1.19484	5.24935	6.01104	2.89905	0	0	0	0	0	0	0	0
16837	2007	37	1	4	1324500	16.4763	13.5111	1.65818	5.3636	6.48935	2.96547	3.85011	1.09861	1	1	1.09861	3.85011	0	0
4632	2007	39	2	3	1505000	15.461	12.7649	1.47992	5.20633	6.0786	2.69496	4.15325	1.09861	1	1	1.09861	4.15325	0	0
2315	2011	45	2	4	1200000	15.9142	13.0301	1.42521	5.32246	6.28247	2.88289	4.4134	1.60944	0	0	1.60944	4.4134	0	0
594	2011	47	2	5	1605000	15.8116	13.1627	1.54295	5.28994	6.32981	2.64761	0	0	0	0	0	0	0	0
16739	2007	43	2	3	1100000	15.5622	12.8416	1.45846	5.38958	5.99352	2.71877	6.33347	5.2575	0	0	5.2575	6.33347	0	0
3209	2017	43	1	3	1.73402e+06	16.2254	13.3992	1.66996	5.61397	6.11532	2.82515	0	0	0	0	0	0	0	0
201625	2014	54	2	3	3200000	15.9844	13.3403	1.46701	5.62486	6.24844	2.64446	0	0	0	0	0	0	0	0	0
2414	2011	46	1	4	1920000	16.9032	13.9838	1.66365	5.73036	6.5898	2.91889	3.77187	1.60944	0	0	1.60944	3.77187	0	0
2519	2011	51	1	3	4650000	16.6476	13.898	1.67851	5.84925	6.37024	2.75085	0	0	0	0	0	0	0	0
1010	2007	38	1	4	917500	16.4763	13.5111	1.65818	5.3636	6.48935	2.96547	3.95441	1.09861	0	0	1.09861	3.95441	0	0
4938843	2014	35	2	4	2675000	16.1387	13.3494	1.47361	5.32272	6.55308	2.7887	0	0	0	0	0	0	0	0
2601	2007	42	1	3	1146250	16.2254	13.3992	1.66996	5.61397	6.11532	2.82515	0	0	0	0	0	0	0	0
4344	2017	44	1	3	2.80484e+06	16.5511	13.7952	1.6969	5.79748	6.30085	2.75477	0	0	0	0	0	0	0	0
741	2011	40	2	3	2.33667e+06	15.7867	13.1608	1.50686	5.38984	6.26413	2.62457	5.25759	3.85015	0	0	3.85015	5.25759	0	0	0
21803	2017	39	2	3	4223108	15.7867	13.1608	1.50686	5.38984	6.26413	2.62457	4.93873	1.38629	0	0	1.38629	4.93873	0	0
1132	2017	43	1	3	2.38333e+06	16.5511	13.7952	1.6969	5.79748	6.30085	2.75477	4.65151	0	0	0	0	4.65151	0	0
5251895	2014	42	1	4	2.18292e+06	16.9032	13.9838	1.66365	5.73036	6.5898	2.91889	0	0	1	1	0	0	0	0
608	2011	50	2	4	1800000	16.2399	13.4261	1.45215	5.50597	6.468	2.8125	0	0	0	0	0	0	0	0
4743	2007	45	2	2	995000	14.5252	11.4963	1.00004	5.00639	5.48985	3.02583	5.90495	4.72739	0	0	4.72739	5.90495	0	0
2841	2017	46	2	3	2.57896e+06	15.8879	13.2375	1.4854	5.57309	6.17905	2.64838	0	0	0	0	0	0	0	0
2640	2011	44	2	3	2.39667e+06	15.8879	13.2375	1.4854	5.57309	6.17905	2.64838	4.98882	3.46574	0	0	3.46574	4.98882	0	0
10795	2017	50	2	3	3.67028e+06	15.8879	13.2375	1.4854	5.57309	6.17905	2.64838	0	0	0	0	0	0	0	0
5252	2007	46	1	2	756667	15.1885	12.054	1.21154	5.23078	5.61166	3.13221	6.03675	5.03695	0	0	5.03695	6.03675	0	0
2679	2011	46	2	3	1800000	15.8879	13.2375	1.4854	5.57309	6.17905	2.64838	5.59453	2.30259	1	1	2.30259	5.59453	0	0
4510	2007	37	1	2	710000	15.0873	11.9773	1.233	5.04753	5.69674	3.1084	4.50505	3.13549	1	1	3.13549	4.50505	0	0
1170	2007	44	1	3	2.59167e+06	16.5511	13.7952	1.6969	5.79748	6.30085	2.75477	6.8324	4.57471	1	1	4.57471	6.8324	0	0	0
3926	2011	51	2	4	3.30867e+06	16.3364	13.5289	1.43376	5.55774	6.53738	2.80859	0	0	0	0	0	0	0	0
2945	2017	51	2	3	1.92417e+06	15.9844	13.3403	1.46701	5.62486	6.24844	2.64446	7.79843	5.21494	0	0	5.21494	7.79843	0	0
3946	2011	36	1	4	1710000	16.802	13.9071	1.68511	5.54711	6.67488	2.89508	0	0	0	0	0	0	0	0
603	2011	45	2	4	886667	15.3563	12.4552	1.19484	5.24935	6.01104	2.89905	4.73044	2.07944	0	0	2.07944	4.73044	0	0
2663	2011	46	2	3	1125000	15.5622	12.8416	1.45846	5.38958	5.99352	2.71877	0	0	0	0	0	0	0	0
3232	2007	46	1	3	1.09784e+06	16.2254	13.3992	1.66996	5.61397	6.11532	2.82515	0	0	0	0	0	0	0	0
4852	2017	54	2	3	2282000	15.9844	13.3403	1.46701	5.62486	6.24844	2.64446	0	0	0	0	0	0	0	0	0
688	2011	42	1	3	2.61952e+06	16.5511	13.7952	1.6969	5.79748	6.30085	2.75477	0	0	0	0	0	0	0	0
426	2014	53	2	3	2250000	15.9844	13.3403	1.46701	5.62486	6.24844	2.64446	0	0	0	0	0	0	0	0	0
15183	2007	46	1	3	768336	15.6675	12.8243	1.43958	5.54085	5.84389	2.84131	0	0	0	0	0	0	0	0
880	2017	41	1	4	6.38455e+06	16.9032	13.9838	1.66365	5.73036	6.5898	2.91889	0	0	0	0	0	0	0	0
1176	2007	41	1	2	1645000	16.0721	13.0249	1.46885	5.4874	6.06862	3.04567	4.24814	2.07944	1	1	0	0	4.24814	2.07944	0
102322	2014	47	2	3	2950000	15.8879	13.2375	1.4854	5.57309	6.17905	2.64838	0	0	0	0	0	0	0	0
2533	2007	47	1	3	1195000	16.2254	13.3992	1.66996	5.61397	6.11532	2.82515	0	0	0	0	0	0	0	0
565	2017	51	1	3	3.07e+06	16.6476	13.898	1.67851	5.84925	6.37024	2.75085	0	0	0	0	0	0	0	0
3833	2011	54	1	4	2200898	16.9997	14.0866	1.64526	5.78213	6.65919	2.91497	0	0	0	0	0	0	0	0
3551	2017	37	1	4	1.81808e+06	16.4763	13.5111	1.65818	5.3636	6.48935	2.96547	4.67783	2.99573	0	0	2.99573	4.67783	0	0
4497	2014	41	1	4	1.92083e+06	16.9032	13.9838	1.66365	5.73036	6.5898	2.91889	0	0	1	1	0	0	0	0
5403413	2014	47	1	4	4.17956e+06	16.9032	13.9838	1.66365	5.73036	6.5898	2.91889	0	0	0	0	0	0	0	0
1078	2017	42	2	4	2415000	16.2399	13.4261	1.45215	5.50597	6.468	2.8125	0	0	0	0	0	0	0	0
3073	2017	45	1	3	3225000	16.5511	13.7952	1.6969	5.79748	6.30085	2.75477	0	0	0	0	0	0	0	0
65	2014	52	2	4	2330629	16.3364	13.5289	1.43376	5.55774	6.53738	2.80859	0	0	0	0	0	0	0	0
533	2011	45	1	4	5600000	16.9032	13.9838	1.66365	5.73036	6.5898	2.91889	0	0	0		0	0	0	0	0
1540	2017	49	1	4	4400000	16.9032	13.9838	1.66365	5.73036	6.5898	2.91889	0	0	0	0	0	0	0	0
4841	2007	45	1	3	660165	15.6675	12.8243	1.43958	5.54085	5.84389	2.84131	0	0	0	0	0	0	0	0
41480	2017	47	2	3	4.62779e+06	15.8879	13.2375	1.4854	5.57309	6.17905	2.64838	7.08893	5.2575	0	0	5.2575	7.08893	0	0
2167	2007	40	2	4	1.27829e+06	15.8131	12.9534	1.44667	5.13921	6.36755	2.85908	0	0	0	0	0	0	0	0
2544	2011	36	1	3	1610000	16.4499	13.7185	1.71836	5.61422	6.38594	2.73096	0	0	0	0	0	0	0	0
4719991	2014	46	2	3	2340000	15.8879	13.2375	1.4854	5.57309	6.17905	2.64838	0	0	0	0	0	0	0	0
102660	2014	36	2	4	2475000	16.1387	13.3494	1.47361	5.32272	6.55308	2.7887	0	0	0	0	0	0	0	0
16649	2007	50	1	4	1.64367e+06	16.9032	13.9838	1.66365	5.73036	6.5898	2.91889	0	0	0	0	0	0	0	0
1573	2017	42	1	3	2.22042e+06	16.5511	13.7952	1.6969	5.79748	6.30085	2.75477	4.69775	1.60944	0	0	1.60944	4.69775	0	0
3072	2017	36	2	3	3.88333e+06	15.7867	13.1608	1.50686	5.38984	6.26413	2.62457	5.31414	2.63906	0	0	2.63906	5.31414	0	0
5031	2014	49	1	3	2000000	16.2254	13.3992	1.66996	5.61397	6.11532	2.82515	0	0	0	0	0	0	0	0
1663	2014	52	1	3	1810000	16.6476	13.898	1.67851	5.84925	6.37024	2.75085	0	0	0	0	0	0	0	0	0
2302	2011	38	2	3	2800000	15.7867	13.1608	1.50686	5.38984	6.26413	2.62457	5.52711	2.3979	0	0	2.3979	5.52711	0	0
16708	2007	41	1	3	865000	16.2254	13.3992	1.66996	5.61397	6.11532	2.82515	0	0	0	0	0	0	0	0
1851	2007	49	2	3	750000	15.0042	12.2666	1.22808	5.31647	5.72209	2.73492	0	0	1	1	0	0	0	0
301	2011	47	1	5	2680000	16.4748	13.7204	1.75445	5.51432	6.45161	2.75399	5.265	2.3979	0	0	2.3979	5.265	0	0
4618	2007	36	1	4	1.80217e+06	16.802	13.9071	1.68511	5.54711	6.67488	2.89508	7.11503	5.2575	1	1	5.2575	7.11503	0	0
2756	2014	36	2	4	2130000	16.1387	13.3494	1.47361	5.32272	6.55308	2.7887	0	0	0	0	0	0	0	0
1174	2007	40	2	3	1.23879e+06	15.461	12.7649	1.47992	5.20633	6.0786	2.69496	6.83797	5.2575	1	1	5.2575	6.83797	0	0
3969	2011	48	1	4	4.27333e+06	16.9032	13.9838	1.66365	5.73036	6.5898	2.91889	7.80888	5.20949	1	0	5.20949	7.47768	6.54283	4.78749	1
143	2011	41	1	3	1.2782e+06	16.2254	13.3992	1.66996	5.61397	6.11532	2.82515	6.16551	5.10595	0	0	5.10595	6.16551	0	0
2304	2011	44	2	4	2.68667e+06	16.2399	13.4261	1.45215	5.50597	6.468	2.8125	5.4301	3.95124	0	0	3.95124	5.4301	0	0
4647	2007	44	1	3	978333	16.2254	13.3992	1.66996	5.61397	6.11532	2.82515	4.43751	2.3979	0	0	2.3979	4.43751	0	0
5059	2007	46	1	2	2785000	16.0721	13.0249	1.46885	5.4874	6.06862	3.04567	5.64379	2.3979	1		0	0	5.64379	2.3979	1
3183	2007	47	1	3	1.59167e+06	16.2254	13.3992	1.66996	5.61397	6.11532	2.82515	0	0	0	0	0	0	0	0
1017	2017	40	2	3	2.41732e+06	15.7867	13.1608	1.50686	5.38984	6.26413	2.62457	0	0	0	0	0	0	0	0
4228	2007	42	2	3	1.10667e+06	15.5622	12.8416	1.45846	5.38958	5.99352	2.71877	7.79427	5.18739	1	1	5.18739	7.79427	0	0
16626	2007	47	2	2	785000	14.5252	11.4963	1.00004	5.00639	5.48985	3.02583	5.7624	5.2575	0	0	5.2575	5.7624	0	0
2758	2011	49	1	4	1060000	16.5775	13.5878	1.63671	5.54685	6.40427	2.98928	0	0	0	0	0	0	0	0
101659	2014	40	1	3	1880000	16.4499	13.7185	1.71836	5.61422	6.38594	2.73096	0	0	0	0	0	0	0	0
3827	2011	51	1	4	1.50157e+06	16.674	13.6906	1.61832	5.59862	6.47366	2.98536	0	0	0	0	0	0	0	0
10926	2017	50	1	3	3.52389e+06	16.5511	13.7952	1.6969	5.79748	6.30085	2.75477	0	0	0		0	0	0	0	0
391	2011	40	2	2	1.60417e+06	14.982	11.9945	1.25188	4.89626	5.84637	2.98586	0	0	0	0	0	0	0	0
15184	2007	39	1	3	5070833	16.4499	13.7185	1.71836	5.61422	6.38594	2.73096	0	0	0		0	0	0	0	0
5179	2007	52	1	4	1.88136e+06	16.9997	14.0866	1.64526	5.78213	6.65919	2.91497	0	0	0	0	0	0	0	0
471	2017	49	2	3	2.4284e+06	15.8879	13.2375	1.4854	5.57309	6.17905	2.64838	4.9775	2.30259	0	0	2.30259	4.9775	0	0
5247	2007	47	1	4	1563923	16.5775	13.5878	1.63671	5.54685	6.40427	2.98928	0	0	0	0	0	0	0	0
4365	2017	42	1	3	3.63333e+06	16.5511	13.7952	1.6969	5.79748	6.30085	2.75477	5.53563	2.77259	0	0	2.77259	5.53563	0	0
593	2011	46	2	3	1800000	15.8879	13.2375	1.4854	5.57309	6.17905	2.64838	5.59453	2.30259	1	1	2.30259	5.59453	0	0
2250	2011	54	1	5	2.44633e+06	16.5714	13.8232	1.73607	5.56609	6.521	2.75008	5.19421	3.80666	1	1	3.80666	5.19421	0	0
2923	2017	38	1	4	1.73936e+06	16.4763	13.5111	1.65818	5.3636	6.48935	2.96547	4.43619	2.07944	0	0	2.07944	4.43619	0	0
16243	2007	52	1	3	2.71704e+06	16.6476	13.898	1.67851	5.84925	6.37024	2.75085	6.32538	5.2575	0	0	5.2575	6.32538	0	0
102686	2014	40	1	4	3.17583e+06	16.802	13.9071	1.68511	5.54711	6.67488	2.89508	0	0	0		0	0	0	0	0
2619	2011	48	1	4	1.96253e+06	16.9032	13.9838	1.66365	5.73036	6.5898	2.91889	0	0	0	0	0	0	0	0
16192	2007	44	1	3	1410000	16.2254	13.3992	1.66996	5.61397	6.11532	2.82515	0	0	0	0	0	0	0	0	0
3829	2011	43	1	3	17213334	16.5511	13.7952	1.6969	5.79748	6.30085	2.75477	0	0	0		0	0	0	0	0
101657	2014	36	2	3	2600000	15.7867	13.1608	1.50686	5.38984	6.26413	2.62457	0	0	0	0	0	0	0	0
737	2011	41	1	3	950000	16.2254	13.3992	1.66996	5.61397	6.11532	2.82515	0	0	0	0	0	0	0	0
2568	2014	46	1	3	3.88333e+06	16.5511	13.7952	1.6969	5.79748	6.30085	2.75477	0	0	0		0	0	0	0	0
3141	2017	44	1	3	2.64667e+06	16.5511	13.7952	1.6969	5.79748	6.30085	2.75477	0	0	1	1	0	0	0	0
602	2011	35	2	4	1180000	15.8131	12.9534	1.44667	5.13921	6.36755	2.85908	0	0	0	0	0	0	0	0
588	2017	49	1	3	275000	15.5719	12.5274	1.3211	5.54218	5.66411	3.05274	0	0	0	0	0	0	0	0
450	2011	43	2	3	470000	14.9086	11.9697	1.1096	5.3178	5.54231	2.94635	5.59014	3.7612	0	0	3.7612	5.59014	0	0
560	2011	49	2	5	450000	14.9279	12.1918	1.28564	5.03332	5.87285	2.73415	6.36793	5.2575	1	1	5.2575	6.36793	0	0
327	2011	49	2	4	400000	15.2607	12.1583	1.07636	5.25068	5.83126	3.11048	0	0	0	0	0	0	0	0
2940	2007	42	2	4	610000	15.3563	12.4552	1.19484	5.24935	6.01104	2.89905	0	0	0	0	0	0	0	0
3483	2017	50	1	4	1760000	16.9032	13.9838	1.66365	5.73036	6.5898	2.91889	4.6547	5.2575	0	0	5.2575	4.6547	0	0
2827	2007	46	2	3	140000	14.9086	11.9697	1.1096	5.3178	5.54231	2.94635	0	0	0	0	0	0	0	0
10617	2017	41	2	3	210000	14.9086	11.9697	1.1096	5.3178	5.54231	2.94635	4.08683	4.39445	1	1	4.39445	4.08683	0	0
1670	2014	40	2	3	563536	14.8075	11.893	1.13106	5.13455	5.62739	2.92255	0	0	0	0	0	0	0	0
1082	2017	38	2	3	652348	14.903	12.1899	1.24954	5.13322	5.80717	2.71112	4.89293	2.30259	0	0	2.30259	4.89293	0	0
58	2017	50	2	3	677917	15.0042	12.2666	1.22808	5.31647	5.72209	2.73492	0	0	0	0	0	0	0	0
1482	2017	43	2	4	613000	15.3563	12.4552	1.19484	5.24935	6.01104	2.89905	5.02191	5.2575	0	0	5.2575	5.02191	0	0
557	2011	48	2	3	500000	15.0042	12.2666	1.22808	5.31647	5.72209	2.73492	0	0	0	0	0	0	0	0
1481	2017	46	2	3	790832	15.0042	12.2666	1.22808	5.31647	5.72209	2.73492	3.62417	4.96284	0	0	4.96284	3.62417	0	0
779	2011	49	1	3	470000	15.6675	12.8243	1.43958	5.54085	5.84389	2.84131	0	0	0	0	0	0	0	0
3193	2014	44	2	2	920000	15.0832	12.0712	1.23041	5.07951	5.76128	3.00967	0	0	0	0	0	0	0	0
2501	2014	42	2	3	1300000	15.5622	12.8416	1.45846	5.38958	5.99352	2.71877	0	0	0	0	0	0	0	0
5697	2014	49	1	3	1780000	16.5511	13.7952	1.6969	5.79748	6.30085	2.75477	0	0	0	0	0	0	0	0
242	2017	40	2	3	1.66458e+06	15.461	12.7649	1.47992	5.20633	6.0786	2.69496	0	0	0	0	0	0	0	0
2553	2014	40	2	4	1.63333e+06	15.8131	12.9534	1.44667	5.13921	6.36755	2.85908	0	0	0	0	0	0	0	0
4422	2017	46	2	3	1.08783e+06	15.5622	12.8416	1.45846	5.38958	5.99352	2.71877	0	0	1	1	0	0	0	0
11813	2017	40	2	3	1250000	15.461	12.7649	1.47992	5.20633	6.0786	2.69496	0	0	1	1	0	0	0	0
5183	2007	46	2	2	422500	14.5252	11.4963	1.00004	5.00639	5.48985	3.02583	0	0	0	0	0	0	0	0
7	2014	36	2	4	1410000	15.8131	12.9534	1.44667	5.13921	6.36755	2.85908	0	0	0	0	0	0	0	0
585	2017	44	2	3	1287500	15.5622	12.8416	1.45846	5.38958	5.99352	2.71877	0	0	1	1	0	0	0	0
21801	2017	47	2	3	1350000	15.5622	12.8416	1.45846	5.38958	5.99352	2.71877	4.37619	1.09861	0	0	1.09861	4.37619	0	0
11055	2017	42	2	3	2977000	15.8879	13.2375	1.4854	5.57309	6.17905	2.64838	5.96709	3.78419	0	0	3.78419	5.96709	0	0
2881	2017	43	2	3	2.84767e+06	15.8879	13.2375	1.4854	5.57309	6.17905	2.64838	0	0	0	0	0	0	0	0	0
10762	2017	37	2	3	5.46667e+06	15.7867	13.1608	1.50686	5.38984	6.26413	2.62457	0	0	0	0	0	0	0	0	0
94	2011	50	2	4	1971000	16.2399	13.4261	1.45215	5.50597	6.468	2.8125	6.60399	5.15906	1	1	5.15906	6.60399	0	0
2734	2014	46	2	3	5300000	15.8879	13.2375	1.4854	5.57309	6.17905	2.64838	0	0	0	0	0	0	0	0	0
10666	2017	41	2	3	5000000	15.8879	13.2375	1.4854	5.57309	6.17905	2.64838	0	0	1	1	0	0	0	0	0
2607	2011	38	2	4	1.12417e+06	15.8131	12.9534	1.44667	5.13921	6.36755	2.85908	0	0	0	0	0	0	0	0
2441	2011	52	2	4	2650000	16.3364	13.5289	1.43376	5.55774	6.53738	2.80859	3.98597	2.19722	0	0	2.19722	3.98597	0	0
10967	2017	42	2	3	2.71006e+06	15.5622	12.8416	1.45846	5.38958	5.99352	2.71877	5.1884	2.89037	0	0	0	0	5.1884	2.89037	0
10663	2017	45	2	3	14500000	15.8879	13.2375	1.4854	5.57309	6.17905	2.64838	0	0	1	1	0	0	0	0
165	2011	43	2	3	1.73158e+06	15.5622	12.8416	1.45846	5.38958	5.99352	2.71877	5.37745	3.95124	1	1	3.95124	5.37745	0	0
1052	2017	36	2	3	7.76202e+06	15.7867	13.1608	1.50686	5.38984	6.26413	2.62457	0	0	0	0	0	0	0	0	0
6433045	2014	52	2	3	2.16337e+06	15.9844	13.3403	1.46701	5.62486	6.24844	2.64446	0	0	0	0	0	0	0	0
890	2017	44	2	4	2.78833e+06	16.2399	13.4261	1.45215	5.50597	6.468	2.8125	0	0	0	0	0	0	0	0	0
673	2011	51	2	3	880000	15.1007	12.3694	1.20969	5.36824	5.79147	2.731	0	0	0	0	0	0	0	0
667	2017	50	2	3	2800000	15.8879	13.2375	1.4854	5.57309	6.17905	2.64838	4.78655	2.89037	0	0	2.89037	4.78655	0	0
3335	2007	35	2	4	1650000	15.8131	12.9534	1.44667	5.13921	6.36755	2.85908	0	0	0	0	0	0	0	0
1506	2014	49	2	2	3939192	15.4089	12.4672	1.25735	5.26302	5.94682	2.93929	0	0	0	0	0	0	0	0	0
4463	2017	48	2	4	2.18004e+06	16.2399	13.4261	1.45215	5.50597	6.468	2.8125	4.03212	1.60944	1	1	1.60944	4.03212	0	0
62	2014	53	2	4	1891000	16.0108	13.1329	1.40682	5.37424	6.35185	2.87897	0	0	1	1	0	0	0	0
4399	2017	46	2	3	2.875e+06	15.8879	13.2375	1.4854	5.57309	6.17905	2.64838	0	0	0	0	0	0	0	0	0
102	2011	48	2	3	1120000	15.5622	12.8416	1.45846	5.38958	5.99352	2.71877	6.92374	5.2575	0	0	5.2575	6.92374	0	0
6544935	2014	47	2	4	2400000	16.2399	13.4261	1.45215	5.50597	6.468	2.8125	0	0	0	0	0	0	0	0	0
5182208	2014	54	2	4	3925000	16.3364	13.5289	1.43376	5.55774	6.53738	2.80859	4.81941	1.38629	0	0	1.38629	4.81941	0	0
4109	2007	47	1	3	1.43467e+06	16.2254	13.3992	1.66996	5.61397	6.11532	2.82515	0	0	0	0	0	0	0	0
1611	2017	42	2	4	600800	15.3563	12.4552	1.19484	5.24935	6.01104	2.89905	0	0	0	0	0	0	0	0
3462	2017	42	2	4	1.03583e+06	15.9142	13.0301	1.42521	5.32246	6.28247	2.88289	0	0	0	0	0	0	0	0
102369	2014	53	2	3	925000	15.1007	12.3694	1.20969	5.36824	5.79147	2.731	0	0	0	0	0	0	0	0
275	2014	42	1	4	1000000	16.5775	13.5878	1.63671	5.54685	6.40427	2.98928	0	0	0	0	0	0	0	0
11604	2017	44	1	4	805000	16.0195	13.0129	1.40634	5.47374	6.13284	3.00543	4.13302	2.48491	0	0	2.48491	4.13302	0	0
6390684	2014	43	2	4	1010000	15.9142	13.0301	1.42521	5.32246	6.28247	2.88289	0	0	1	1	0	0	0	0
1003	2017	35	2	4	899417	15.2551	12.3785	1.2163	5.0661	6.09612	2.87524	0	0	0	0	0	0	0	0
4599	2017	35	1	4	1.03e+06	16.4763	13.5111	1.65818	5.3636	6.48935	2.96547	0	0	0	0	0	0	0	0
5	2014	35	1	4	1000000	16.4763	13.5111	1.65818	5.3636	6.48935	2.96547	0	0	0	0	0	0	0	0
3982	2011	50	1	4	735000	16.0195	13.0129	1.40634	5.47374	6.13284	3.00543	6.63151	5.2575	0	0	5.2575	6.63151	0	0
620	2017	39	2	4	1470000	15.8131	12.9534	1.44667	5.13921	6.36755	2.85908	4.79863	2.19722	0	0	2.19722	4.79863	0	0
5125922	2014	37	2	4	1500000	15.8131	12.9534	1.44667	5.13921	6.36755	2.85908	0	0	0	0	0	0	0	0
21461	2017	37	1	4	1.24558e+06	16.4763	13.5111	1.65818	5.3636	6.48935	2.96547	0	0	0	0	0	0	0	0
3298	2017	41	1	4	1500000	16.5775	13.5878	1.63671	5.54685	6.40427	2.98928	0	0	0	0	0	0	0	0
103183	2014	54	1	4	1545000	16.9997	14.0866	1.64526	5.78213	6.65919	2.91497	0	0	1	1	0	0	0	0
3313	2014	50	1	4	1150000	16.5775	13.5878	1.63671	5.54685	6.40427	2.98928	0	0	0	0	0	0	0	0
1135	2017	40	1	5	1300000	16.048	13.2477	1.74898	5.14756	6.35116	2.80057	0	0	0	0	0	0	0	0
1130	2017	39	2	4	1380000	15.8131	12.9534	1.44667	5.13921	6.36755	2.85908	0	0	0	0	0	0	0	0
4065	2007	47	1	4	505000	16.0195	13.0129	1.40634	5.47374	6.13284	3.00543	0	0	0	0	0	0	0	0
4840	2017	49	2	4	1.16833e+06	15.9142	13.0301	1.42521	5.32246	6.28247	2.88289	4.77762	5.23644	1	1	5.23644	4.17218	3.98831	1.09861	1
1757	2017	37	2	4	1.48042e+06	15.8131	12.9534	1.44667	5.13921	6.36755	2.85908	4.00975	1.79176	0	0	1.79176	4.00975	0	0
3466	2017	47	2	5	1.66542e+06	15.4859	12.7667	1.51602	5.10643	6.14428	2.718	0	0	0	0	0	0	0	0
11368	2017	49	1	5	1.63667e+06	16.1492	13.3244	1.72752	5.33081	6.26608	2.82438	4.72435	3.78419	0		0	0	4.72435	3.78419	0
60598	2017	38	2	4	1617500	15.8131	12.9534	1.44667	5.13921	6.36755	2.85908	4.48422	1.60944	0	0	1.60944	4.48422	0	0
1129	2017	41	1	4	1200000	16.5775	13.5878	1.63671	5.54685	6.40427	2.98928	5.3364	2.07944	0	0	2.07944	5.3364	0	0
72	2011	45	2	4	850000	15.3563	12.4552	1.19484	5.24935	6.01104	2.89905	5.16025	4.14313	0	0	4.14313	5.16025	0	0
10282	2017	39	2	4	1.61625e+06	15.8131	12.9534	1.44667	5.13921	6.36755	2.85908	0	0	0	0	0	0	0	0
5219706	2014	45	2	3	1242362	15.5622	12.8416	1.45846	5.38958	5.99352	2.71877	0	0	0	0	0	0	0	0
2504	2014	48	1	5	1280000	16.1492	13.3244	1.72752	5.33081	6.26608	2.82438	0	0	0	0	0	0	0	0	0
2971	2017	50	1	4	1100000	16.5775	13.5878	1.63671	5.54685	6.40427	2.98928	0	0	1	1	0	0	0	0
4341	2017	45	2	4	1.41792e+06	15.9142	13.0301	1.42521	5.32246	6.28247	2.88289	2.54527	3.7612	1	1	3.7612	2.54527	0	0	1
211	2017	43	2	4	1.25833e+06	15.9142	13.0301	1.42521	5.32246	6.28247	2.88289	0	0	0	0	0	0	0	0
2926	2014	35	1	4	1387500	16.4763	13.5111	1.65818	5.3636	6.48935	2.96547	0	0	0	0	0	0	0	0
60799	2017	42	1	4	1.21667e+06	16.5775	13.5878	1.63671	5.54685	6.40427	2.98928	0	0	0	0	0	0	0	0
428	2014	51	2	5	1178000	15.5824	12.8695	1.49763	5.1582	6.21366	2.71408	0	0	1	1	0	0	0	0
1339	2017	47	2	4	1.15097e+06	15.9142	13.0301	1.42521	5.32246	6.28247	2.88289	6.45539	5.2575	1	1	5.2575	6.45539	0	0
3142	2014	40	1	4	1670000	16.4763	13.5111	1.65818	5.3636	6.48935	2.96547	4.63226	1.60944	0	0	1.60944	4.63226	0	0
1567	2017	43	2	4	1075000	15.9142	13.0301	1.42521	5.32246	6.28247	2.88289	0	0	0	0	0	0	0	0
16870	2007	46	1	4	524167	16.0195	13.0129	1.40634	5.47374	6.13284	3.00543	5.89775	5.2575	0	0	5.2575	5.89775	0	0
2707	2011	41	1	3	538000	15.6675	12.8243	1.43958	5.54085	5.84389	2.84131	4.52309	3.4012	0	0	3.4012	4.52309	0	0
923	2017	44	1	4	1.45402e+06	16.5775	13.5878	1.63671	5.54685	6.40427	2.98928	0	0	0	0	0	0	0	0
4546	2017	45	2	4	1120000	15.9142	13.0301	1.42521	5.32246	6.28247	2.88289	4.79063	1.94591	0	0	1.94591	4.79063	0	0
500	2011	45	1	4	800000	16.0195	13.0129	1.40634	5.47374	6.13284	3.00543	0	0	0	0	0	0	0	0
4458	2017	54	1	4	1.18208e+06	16.674	13.6906	1.61832	5.59862	6.47366	2.98536	0	0	0	0	0	0	0	0
1667	2014	48	1	4	1158002	16.5775	13.5878	1.63671	5.54685	6.40427	2.98928	0	0	0	0	0	0	0	0
30287	2017	43	1	4	1412500	16.5775	13.5878	1.63671	5.54685	6.40427	2.98928	0	0	0	0	0	0	0	0
302	2011	37	2	4	5905000	16.1387	13.3494	1.47361	5.32272	6.55308	2.7887	5.63528	3.8712	1	1	3.8712	5.63528	0	0	0
20123	2017	39	2	4	5.24167e+06	16.1387	13.3494	1.47361	5.32272	6.55308	2.7887	0	0	0	0	0	0	0	0	0
11056	2017	37	2	5	6800000	15.7104	13.086	1.56442	5.10669	6.41489	2.6238	5.08527	1.60944	0	0	1.60944	5.08527	0	0
338	2011	50	2	4	2.73024e+06	16.2399	13.4261	1.45215	5.50597	6.468	2.8125	5.5764	3.7612	0	0	3.7612	5.5764	0	0
4221	2007	47	2	4	1240000	15.9142	13.0301	1.42521	5.32246	6.28247	2.88289	6.57126	4.18965	0	0	4.18965	6.57126	0	0
15192	2007	42	1	4	1.30333e+06	16.5775	13.5878	1.63671	5.54685	6.40427	2.98928	0	0	0	0	0	0	0	0
4384	2007	43	1	4	1000000	16.5775	13.5878	1.63671	5.54685	6.40427	2.98928	0	0	1	1	0	0	0	0
2863	2017	52	1	4	2.22166e+06	16.9997	14.0866	1.64526	5.78213	6.65919	2.91497	3.9596	5.22575	0	0	5.22575	3.9596	0	0
4271	2007	41	1	4	1130000	16.5775	13.5878	1.63671	5.54685	6.40427	2.98928	5.49644	3.73767	1	1	3.73767	5.49644	0	0
4588	2017	41	2	4	2.79167e+06	16.2399	13.4261	1.45215	5.50597	6.468	2.8125	5.04641	2.3979	1	1	2.3979	5.04641	0	0
4507	2017	51	2	4	7.10833e+06	16.3364	13.5289	1.43376	5.55774	6.53738	2.80859	5.74164	4.06044	1	1	4.06044	5.74164	0	0
2502	2007	40	1	4	1.47729e+06	16.4763	13.5111	1.65818	5.3636	6.48935	2.96547	6.50951	5.2575	1	1	5.2575	6.50951	0	0
31385	2017	47	1	5	4.54857e+06	16.4748	13.7204	1.75445	5.51432	6.45161	2.75399	7.4319	5.20949	0	0	2.19722	4.44918	7.37992	5.20949	0
30602	2017	44	2	4	4.85667e+06	16.2399	13.4261	1.45215	5.50597	6.468	2.8125	6.1449	2.07944	1	1	2.07944	6.1449	0	0	0
103086	2014	45	1	4	4200000	16.9032	13.9838	1.66365	5.73036	6.5898	2.91889	0	0	0	0	0	0	0	0
102844	2014	42	1	3	3100000	16.5511	13.7952	1.6969	5.79748	6.30085	2.75477	0	0	0	0	0	0	0	0
3087	2007	37	1	4	1350000	16.4763	13.5111	1.65818	5.3636	6.48935	2.96547	5.27092	2.30259	0	0	2.30259	5.27092	0	0
11286	2017	35	1	4	2937000	16.802	13.9071	1.68511	5.54711	6.67488	2.89508	0	0	1	0	0	0	0	0	1
15236	2007	49	1	4	1315000	16.5775	13.5878	1.63671	5.54685	6.40427	2.98928	7.2583	5.2575	0	0	5.2575	7.2583	0	0
2802	2017	48	1	4	5.35333e+06	16.9032	13.9838	1.66365	5.73036	6.5898	2.91889	0	0	0	0	0	0	0	0
531	2011	41	1	4	1900000	16.9032	13.9838	1.66365	5.73036	6.5898	2.91889	5.2442	3.52636	0	0	3.52636	5.2442	0	0
1036	2017	39	1	4	1800000	16.802	13.9071	1.68511	5.54711	6.67488	2.89508	0	0	0	0	0	0	0	0
1820	2017	44	1	5	3200000	16.4748	13.7204	1.75445	5.51432	6.45161	2.75399	6.0679	2.07944	1	1	2.07944	6.0679	0	0
1460	2007	42	1	5	10960000	16.4748	13.7204	1.75445	5.51432	6.45161	2.75399	4.55036	1.09861	0	0	1.09861	4.55036	0	0
2823	2017	42	1	5	3.72533e+06	16.4748	13.7204	1.75445	5.51432	6.45161	2.75399	4.76106	1.60944	0	0	0	0	4.76106	1.60944	0
3479	2017	44	1	5	1.31667e+07	16.4748	13.7204	1.75445	5.51432	6.45161	2.75399	0	0	0	0	0	0	0	0
3077	2017	43	1	4	8.73e+06	16.9032	13.9838	1.66365	5.73036	6.5898	2.91889	5.19037	2.07944	0	0	2.07944	5.19037	0	0
11408	2017	51	1	5	8.62833e+06	16.5714	13.8232	1.73607	5.56609	6.521	2.75008	0	0	1	1	0	0	0	0
10928	2017	42	2	4	5.75e+06	16.2399	13.4261	1.45215	5.50597	6.468	2.8125	4.57125	2.77259	0	0	2.77259	4.57125	0	0	0
1459	2007	39	2	4	1.2531e+06	15.8131	12.9534	1.44667	5.13921	6.36755	2.85908	6.99388	4.96981	0	0	4.96981	6.99388	0	0
517	2017	37	1	5	4.65833e+06	16.3737	13.6437	1.77592	5.33107	6.53669	2.73019	5.26962	2.07944	0	0	2.07944	5.26962	0	0	0
3427	2017	53	1	4	4300000	16.9997	14.0866	1.64526	5.78213	6.65919	2.91497	0	0	0	0	0	0	0	0
155	2014	46	1	5	3.25889e+06	16.4748	13.7204	1.75445	5.51432	6.45161	2.75399	5.54691	2.70805	0	0	2.70805	5.14924	4.43252	1.94591	0
100043	2014	49	2	4	3300000	16.2399	13.4261	1.45215	5.50597	6.468	2.8125	0	0	0	0	0	0	0	0
240	2011	52	2	4	1577000	16.0108	13.1329	1.40682	5.37424	6.35185	2.87897	0	0	0	0	0	0	0	0
1742	2014	47	1	4	2.82333e+06	16.9032	13.9838	1.66365	5.73036	6.5898	2.91889	0	0	1	1	0	0	0	0
4243	2007	39	1	4	3.05842e+06	16.802	13.9071	1.68511	5.54711	6.67488	2.89508	6.78151	5.21494	0	0	5.21494	6.78151	0	0
3293	2014	42	1	4	1.95939e+06	16.9032	13.9838	1.66365	5.73036	6.5898	2.91889	0	0	0	0	0	0	0	0
3772	2007	46	1	4	3.91333e+06	16.9032	13.9838	1.66365	5.73036	6.5898	2.91889	0	0	0	0	0	0	0	0	0
3079	2017	46	1	5	1.481e+07	16.4748	13.7204	1.75445	5.51432	6.45161	2.75399	4.79564	3.46574	1	1	3.46574	4.79564	0	0	0
3489	2017	44	2	4	9.88965e+06	16.2399	13.4261	1.45215	5.50597	6.468	2.8125	6.25549	2.19722	0	0	2.19722	6.25549	0	0
2802	2011	50	1	4	4338333	16.9032	13.9838	1.66365	5.73036	6.5898	2.91889	0	0	0	0	0	0	0	0
2853	2014	48	1	5	5.54167e+06	16.4748	13.7204	1.75445	5.51432	6.45161	2.75399	0	0	1	1	0	0	0	0	0
2680	2011	45	1	4	2.26667e+06	16.9032	13.9838	1.66365	5.73036	6.5898	2.91889	4.49604	1.60944	1	1	1.60944	4.49604	0	0
16443	2007	48	1	4	1.63667e+06	16.5775	13.5878	1.63671	5.54685	6.40427	2.98928	0	0	0	0	0	0	0	0
337	2011	37	2	4	1.91522e+06	15.8131	12.9534	1.44667	5.13921	6.36755	2.85908	0	0	0	0	0	0	0	0
21533	2017	52	1	4	2.40226e+06	16.9997	14.0866	1.64526	5.78213	6.65919	2.91497	0	0	0	0	0	0	0	0	0
794	2017	43	2	4	4.3975e+06	16.2399	13.4261	1.45215	5.50597	6.468	2.8125	5.81524	2.99573	0	0	0	0	5.81524	2.99573	0
429	2011	46	1	4	2.51125e+06	16.9032	13.9838	1.66365	5.73036	6.5898	2.91889	0	0	0	0	0	0	0	0
3472	2017	39	2	5	2375000	15.7104	13.086	1.56442	5.10669	6.41489	2.6238	5.10379	2.07944	0	0	2.07944	5.10379	0	0
3407	2017	45	1	4	4525000	16.9032	13.9838	1.66365	5.73036	6.5898	2.91889	5.30664	3.3322	0	0	3.3322	5.30664	0	0
1877	2007	39	2	4	1.9614e+06	16.1387	13.3494	1.47361	5.32272	6.55308	2.7887	6.40986	5.11199	0	0	5.11199	6.40986	0	0
4386	2007	48	2	3	1944500	15.8879	13.2375	1.4854	5.57309	6.17905	2.64838	6.40135	4.77068	1	1	4.77068	6.40135	0	0
10541	2017	43	2	5	2.14167e+06	15.8116	13.1627	1.54295	5.28994	6.32981	2.64761	0	0	0	0	0	0	0	0
2683	2011	50	1	4	1850000	16.9032	13.9838	1.66365	5.73036	6.5898	2.91889	0	0	0	0	0	0	0	0
30409	2017	36	2	4	4.59375e+06	16.1387	13.3494	1.47361	5.32272	6.55308	2.7887	5.0811	2.30259	0	0	0	0	5.0811	2.30259	0
2712	2011	37	1	4	3637500	16.802	13.9071	1.68511	5.54711	6.67488	2.89508	4.13681	1.60944	0	0	1.60944	4.13681	0	0
10127	2017	37	1	4	4.68219e+06	16.802	13.9071	1.68511	5.54711	6.67488	2.89508	0	0	1	1	0	0	0	0
50531	2017	45	2	4	2.59083e+06	15.9142	13.0301	1.42521	5.32246	6.28247	2.88289	4.09231	1.09861	0		0	0	4.09231	1.09861	0
2331	2011	54	1	4	2250000	16.9997	14.0866	1.64526	5.78213	6.65919	2.91497	3.96504	4.96284	0	0	4.96284	3.96504	0	0
1140	2017	42	2	4	6950000	16.2399	13.4261	1.45215	5.50597	6.468	2.8125	6.30681	3.78419	1	1	3.78419	6.30681	0	0
102956	2014	52	2	4	4650000	16.3364	13.5289	1.43376	5.55774	6.53738	2.80859	0	0	0	0	0	0	0	0
4239	2007	54	1	5	4050000	16.5714	13.8232	1.73607	5.56609	6.521	2.75008	7.33351	4.67283	1	1	4.67283	7.33351	0	0	1
3078	2017	42	2	4	4.50333e+06	16.2399	13.4261	1.45215	5.50597	6.468	2.8125	4.42131	1.60944	0	0	1.60944	4.42131	0	0	0
2888	2017	48	1	5	1.075e+07	16.4748	13.7204	1.75445	5.51432	6.45161	2.75399	5.24117	3.7612	1	1	0	0	5.24117	3.7612	0
10530	2017	53	2	4	6.45208e+06	16.3364	13.5289	1.43376	5.55774	6.53738	2.80859	6.31216	4.06044	1	1	1.09861	4.79703	6.06399	4.06044	0
392	2011	50	1	4	2456319	16.9032	13.9838	1.66365	5.73036	6.5898	2.91889	6.8246	5.2575	0	0	5.2575	6.8246	0	0
15144	2007	35	2	4	1850000	16.1387	13.3494	1.47361	5.32272	6.55308	2.7887	0	0	0	0	0	0	0	0
102562	2014	36	1	4	3.82167e+06	16.802	13.9071	1.68511	5.54711	6.67488	2.89508	0	0	0	0	0	0	0	0	0
877	2017	49	1	4	4.9e+06	16.9032	13.9838	1.66365	5.73036	6.5898	2.91889	0	0	0	0	0	0	0	0	0
297	2011	52	1	4	2.74939e+06	16.9997	14.0866	1.64526	5.78213	6.65919	2.91497	7.046	5.09987	1	1	5.09987	7.046	0	0
11605	2017	44	2	4	2.14833e+06	16.2399	13.4261	1.45215	5.50597	6.468	2.8125	0	0	0	0	0	0	0	0
3976	2011	50	1	4	2.05e+06	16.9032	13.9838	1.66365	5.73036	6.5898	2.91889	6.80785	5.2575	1	1	5.2575	6.80785	0	0
3490	2017	39	1	4	8.63167e+06	16.802	13.9071	1.68511	5.54711	6.67488	2.89508	5.30038	1.94591	1	1	1.94591	5.30038	0	0
298	2017	39	1	4	3.80587e+06	16.802	13.9071	1.68511	5.54711	6.67488	2.89508	0	0	1	1	0	0	0	0
2349	2011	43	1	5	3780000	16.4748	13.7204	1.75445	5.51432	6.45161	2.75399	7.24105	5.2575	0	0	5.2575	7.24105	0	0
457	2011	43	1	4	2.04531e+06	16.9032	13.9838	1.66365	5.73036	6.5898	2.91889	0	0	0	0	0	0	0	0
168	2011	49	1	4	2.74145e+06	16.9032	13.9838	1.66365	5.73036	6.5898	2.91889	4.43199	2.3979	0	0	2.3979	4.43199	0	0
4289	2007	37	1	4	2410000	16.802	13.9071	1.68511	5.54711	6.67488	2.89508	0	0	0	0	0	0	0	0
2032	2007	53	1	4	1800770	16.9997	14.0866	1.64526	5.78213	6.65919	2.91497	0	0	0	0	0	0	0	0
16862	2007	42	1	4	4130000	16.9032	13.9838	1.66365	5.73036	6.5898	2.91889	5.41307	3.80666	0	0	3.80666	5.41307	0	0
16792	2007	46	1	5	1.8275e+06	16.4748	13.7204	1.75445	5.51432	6.45161	2.75399	7.10654	5.2575	1	1	5.2575	6.83307	5.67635	5.2575	0
11373	2017	36	1	4	6.15458e+06	16.802	13.9071	1.68511	5.54711	6.67488	2.89508	4.41806	1.09861	0	0	0	0	4.41806	1.09861	0
482	2017	40	1	4	1850000	16.802	13.9071	1.68511	5.54711	6.67488	2.89508	0	0	0	0	0	0	0	0
10157	2017	48	1	4	2.97083e+06	16.9032	13.9838	1.66365	5.73036	6.5898	2.91889	6.44102	5.16479	0	0	3.3322	5.87477	5.6025	5.16479	0
3580	2017	50	2	4	6.91758e+06	16.2399	13.4261	1.45215	5.50597	6.468	2.8125	5.79264	3.63759	0		0	0	5.79264	3.63759	0
1596	2014	50	1	4	3.01667e+06	16.9032	13.9838	1.66365	5.73036	6.5898	2.91889	6.81396	5.2575	1	1	5.2575	6.81396	0	0
3756	2007	42	1	4	2999250	16.9032	13.9838	1.66365	5.73036	6.5898	2.91889	0	0	0	0	0	0	0	0
2756	2011	44	1	4	2.35917e+06	16.9032	13.9838	1.66365	5.73036	6.5898	2.91889	0	0	1	1	0	0	0	0
2547	2007	54	1	3	13600000	16.6476	13.898	1.67851	5.84925	6.37024	2.75085	0	0	0	0	0	0	0	0
20118	2017	36	1	4	5.18333e+06	16.802	13.9071	1.68511	5.54711	6.67488	2.89508	0	0	0	0	0	0	0	0
342	2017	36	2	5	3407500	15.7104	13.086	1.56442	5.10669	6.41489	2.6238	5.15945	3.89182	0	0	3.89182	5.15945	0	0
2424	2011	53	1	4	2075000	16.9997	14.0866	1.64526	5.78213	6.65919	2.91497	5.19489	4.51086	1	1	4.51086	5.19489	0	0
1434	2017	40	1	4	2015000	16.802	13.9071	1.68511	5.54711	6.67488	2.89508	5.04843	3.58352	0	0	3.58352	5.04843	0	0
40561	2017	41	1	4	3427500	16.9032	13.9838	1.66365	5.73036	6.5898	2.91889	5.25435	2.07944	0	0	2.07944	5.25435	0	0
326	2011	52	2	4	3.41167e+06	16.3364	13.5289	1.43376	5.55774	6.53738	2.80859	0	0	0	0	0	0	0	0	0
15193	2007	45	1	4	2102500	16.9032	13.9838	1.66365	5.73036	6.5898	2.91889	0	0	0	0	0	0	0	0
11077	2017	53	1	4	2200000	16.9997	14.0866	1.64526	5.78213	6.65919	2.91497	0	0	0	0	0	0	0	0
481	2017	38	2	5	1.83151e+06	15.7104	13.086	1.56442	5.10669	6.41489	2.6238	4.55262	1.38629	0	0	1.38629	4.55262	0	0
11372	2017	37	1	4	2050000	16.802	13.9071	1.68511	5.54711	6.67488	2.89508	0	0	0	0	0	0	0	0
104495	2014	36	2	4	2050000	16.1387	13.3494	1.47361	5.32272	6.55308	2.7887	5.21325	2.89037	0	0	2.89037	5.21325	0	0
3516	2017	45	2	4	5.21208e+06	16.2399	13.4261	1.45215	5.50597	6.468	2.8125	6.24097	5.2575	0	0	0	0	6.24097	5.2575	0
911	2017	54	1	5	7.70828e+06	16.5714	13.8232	1.73607	5.56609	6.521	2.75008	5.8808	2.48491	0	0	2.48491	4.17202	5.68102	1.09861	0
3914	2011	48	1	3	3.96917e+06	16.5511	13.7952	1.6969	5.79748	6.30085	2.75477	0	0	1	1	0	0	0	0
848	2017	38	1	4	3.07e+06	16.802	13.9071	1.68511	5.54711	6.67488	2.89508	5.29889	2.3979	0	0	2.3979	5.29889	0	0
10160	2017	51	1	4	2.53333e+06	16.9997	14.0866	1.64526	5.78213	6.65919	2.91497	5.96475	3.3322	1	1	3.3322	5.96475	0	0
10035	2017	48	1	4	1.35483e+07	16.9032	13.9838	1.66365	5.73036	6.5898	2.91889	6.26893	3.3322	0	0	3.3322	6.26893	0	0	0
4564	2007	39	1	4	2.62083e+06	16.802	13.9071	1.68511	5.54711	6.67488	2.89508	6.41103	5.2575	1		0	0	6.41103	5.2575	1
1942	2007	51	1	4	1870000	16.9997	14.0866	1.64526	5.78213	6.65919	2.91497	0	0	1	1	0	0	0	0
2058	2007	41	1	4	978417	16.5775	13.5878	1.63671	5.54685	6.40427	2.98928	0	0	0	0	0	0	0	0
21371	2017	41	2	4	2.76333e+06	16.2399	13.4261	1.45215	5.50597	6.468	2.8125	5.60702	3.66356	0	0	3.66356	5.60702	0	0
4697	2007	36	2	5	3.79642e+06	15.7104	13.086	1.56442	5.10669	6.41489	2.6238	6.87389	4.85981	1	1	4.85981	6.87389	0	0
10303	2017	43	2	4	1.01367e+07	16.2399	13.4261	1.45215	5.50597	6.468	2.8125	0	0	1	1	0	0	0	0
11386	2017	41	2	5	8.10483e+06	15.8116	13.1627	1.54295	5.28994	6.32981	2.64761	5.73367	2.07944	0	0	2.07944	5.73367	0	0
31391	2017	47	1	4	5.44211e+06	16.9032	13.9838	1.66365	5.73036	6.5898	2.91889	4.63944	1.09861	0	0	1.09861	4.63944	0	0
1055	2007	45	1	5	1.78667e+06	16.4748	13.7204	1.75445	5.51432	6.45161	2.75399	7.01662	4.93447	0	0	4.93447	7.01662	0	0
16856	2007	50	2	4	3.58683e+06	16.2399	13.4261	1.45215	5.50597	6.468	2.8125	6.4841	4.52179	0		0	0	6.4841	4.52179	0
3488	2017	51	2	4	6.77057e+06	16.3364	13.5289	1.43376	5.55774	6.53738	2.80859	0	0	0	0	0	0	0	0	0
2721	2011	39	1	4	2173500	16.802	13.9071	1.68511	5.54711	6.67488	2.89508	0	0	1	1	0	0	0	0
4378	2007	40	1	5	2.63508e+06	16.3737	13.6437	1.77592	5.33107	6.53669	2.73019	0	0	0	0	0	0	0	0
1392	2017	39	1	5	6745000	16.3737	13.6437	1.77592	5.33107	6.53669	2.73019	5.22932	3.7612	0	0	0	0	5.22932	3.7612	0
21024	2017	44	1	5	4375000	16.4748	13.7204	1.75445	5.51432	6.45161	2.75399	0	0	0	0	0	0	0	0	0
1483	2014	45	1	4	4383333	16.9032	13.9838	1.66365	5.73036	6.5898	2.91889	0	0	0	0	0	0	0	0
21383	2017	47	1	5	2.15901e+06	16.4748	13.7204	1.75445	5.51432	6.45161	2.75399	0	0	0	0	0	0	0	0
1045	2017	42	1	4	3.6825e+06	16.9032	13.9838	1.66365	5.73036	6.5898	2.91889	0	0	1	0	0	0	0	0	1
4402	2017	51	1	5	6652500	16.5714	13.8232	1.73607	5.56609	6.521	2.75008	0	0	0	0	0	0	0	0
3578	2017	52	2	5	3.25417e+06	15.9081	13.2655	1.52456	5.34171	6.39919	2.64369	0	0	1	1	0	0	0	0	0
2849	2014	39	2	4	3880000	16.1387	13.3494	1.47361	5.32272	6.55308	2.7887	0	0	0	0	0	0	0	0
3492	2017	53	1	5	7025000	16.5714	13.8232	1.73607	5.56609	6.521	2.75008	0	0	1	1	0	0	0	0
2166	2007	35	1	4	1390000	16.4763	13.5111	1.65818	5.3636	6.48935	2.96547	0	0	0	0	0	0	0	0
2949	2017	41	1	5	2065000	16.4748	13.7204	1.75445	5.51432	6.45161	2.75399	0	0	0	0	0	0	0	0
2371	2014	45	2	4	5311162	16.2399	13.4261	1.45215	5.50597	6.468	2.8125	7.79499	5.21494	0	0	5.21494	7.79499	0	0
4404	2007	40	1	4	3.79167e+06	16.802	13.9071	1.68511	5.54711	6.67488	2.89508	4.30384	1.09861	0	0	1.09861	4.30384	0	0
4844	2017	45	1	4	2.19091e+06	16.9032	13.9838	1.66365	5.73036	6.5898	2.91889	4.87096	3.43399	0	0	3.43399	4.87096	0	0
4111	2007	54	2	4	1.73142e+06	16.3364	13.5289	1.43376	5.55774	6.53738	2.80859	0	0	0	0	0	0	0	0
1357	2017	37	2	4	2900000	16.1387	13.3494	1.47361	5.32272	6.55308	2.7887	0	0	0	0	0	0	0	0
6227520	2014	44	1	5	2700000	16.4748	13.7204	1.75445	5.51432	6.45161	2.75399	0	0	0	0	0	0	0	0
20233	2017	36	1	4	2.36452e+06	16.802	13.9071	1.68511	5.54711	6.67488	2.89508	0	0	0	0	0	0	0	0
2942	2014	52	1	4	1980000	16.9997	14.0866	1.64526	5.78213	6.65919	2.91497	0	0	0	0	0	0	0	0
2500	2007	44	1	4	1810000	16.9032	13.9838	1.66365	5.73036	6.5898	2.91889	6.37904	5.01728	0	0	5.01728	6.37904	0	0
102865	2014	39	1	4	2050000	16.802	13.9071	1.68511	5.54711	6.67488	2.89508	0	0	0	0	0	0	0	0
1735	2017	54	1	4	3.66167e+06	16.9997	14.0866	1.64526	5.78213	6.65919	2.91497	6.8687	5.20401	1	1	5.20401	6.8687	0	0	0
774	2017	46	2	5	3e+06	15.8116	13.1627	1.54295	5.28994	6.32981	2.64761	4.19537	2.07944	0	0	2.07944	4.19537	0	0
1213	2017	40	1	4	1.51058e+07	16.802	13.9071	1.68511	5.54711	6.67488	2.89508	0	0	0	0	0	0	0	0
597	2011	35	1	4	1350000	16.4763	13.5111	1.65818	5.3636	6.48935	2.96547	3.6883	1.09861	0	0	1.09861	3.6883	0	0
20027	2017	46	1	4	1800000	16.9032	13.9838	1.66365	5.73036	6.5898	2.91889	0	0	0	0	0	0	0	0
900	2017	46	1	5	5720008	16.4748	13.7204	1.75445	5.51432	6.45161	2.75399	0	0	0	0	0	0	0	0
232	2014	40	2	4	5025000	16.1387	13.3494	1.47361	5.32272	6.55308	2.7887	5.81428	3.3322	0	0	3.3322	5.81428	0	0
4965	2007	48	1	4	2.35333e+06	16.9032	13.9838	1.66365	5.73036	6.5898	2.91889	5.87259	5.21494	0	0	5.21494	5.87259	0	0
917	2017	48	2	4	6.81552e+06	16.2399	13.4261	1.45215	5.50597	6.468	2.8125	0	0	0	0	0	0	0	0	0
5241	2007	45	1	4	2355000	16.9032	13.9838	1.66365	5.73036	6.5898	2.91889	0	0	0	0	0	0	0	0
1100	2007	50	1	4	1900000	16.9032	13.9838	1.66365	5.73036	6.5898	2.91889	0	0	1	1	0	0	0	0
461	2011	52	2	4	1.85524e+06	16.3364	13.5289	1.43376	5.55774	6.53738	2.80859	0	0	0	0	0	0	0	0
501	2017	50	2	5	5.74481e+06	15.8116	13.1627	1.54295	5.28994	6.32981	2.64761	0	0	0	0	0	0	0	0
3227	2007	45	1	4	2450000	16.9032	13.9838	1.66365	5.73036	6.5898	2.91889	0	0	0	0	0	0	0	0
3297	2017	47	2	5	3.5271e+06	15.8116	13.1627	1.54295	5.28994	6.32981	2.64761	0	0	1	1	0	0	0	0
16593	2007	51	1	4	1140000	16.674	13.6906	1.61832	5.59862	6.47366	2.98536	4.34093	3.52636	0	0	3.52636	4.34093	0	0
3229	2017	49	1	5	3.33257e+06	16.4748	13.7204	1.75445	5.51432	6.45161	2.75399	0	0	0		0	0	0	0	0
2826	2017	39	2	5	3.45065e+06	15.7104	13.086	1.56442	5.10669	6.41489	2.6238	6.24247	2.77259	0	0	0	0	6.24247	2.77259	0
1376	2017	43	2	4	2400000	16.2399	13.4261	1.45215	5.50597	6.468	2.8125	0	0	0	0	0	0	0	0	0
102473	2014	37	2	5	6950000	15.7104	13.086	1.56442	5.10669	6.41489	2.6238	0	0	0	0	0	0	0	0
102955	2014	39	1	4	3875000	16.802	13.9071	1.68511	5.54711	6.67488	2.89508	0	0	0	0	0	0	0	0	0
4685315	2014	53	1	2	12600000	16.1686	13.1276	1.45046	5.53917	6.138	3.04175	0	0	0	0	0	0	0	0
2673	2011	41	1	4	2760000	16.9032	13.9838	1.66365	5.73036	6.5898	2.91889	0	0	0	0	0	0	0	0
11306	2017	54	1	4	1851317	16.9997	14.0866	1.64526	5.78213	6.65919	2.91497	3.66682	1.94591	0	0	1.94591	3.66682	0	0
2162	2007	39	1	5	1.53333e+06	16.3737	13.6437	1.77592	5.33107	6.53669	2.73019	0	0	0	0	0	0	0	0	0
3552	2017	53	1	4	5.60506e+06	16.9997	14.0866	1.64526	5.78213	6.65919	2.91497	0	0	0	0	0	0	0	0
4407	2007	46	1	4	4190000	16.9032	13.9838	1.66365	5.73036	6.5898	2.91889	7.28796	5.24175	1		0	0	7.28796	5.24175	1
1626	2017	40	2	4	3.22083e+06	16.1387	13.3494	1.47361	5.32272	6.55308	2.7887	4.5368	1.09861	1	1	1.09861	4.5368	0	0
2591	2014	47	1	4	4500000	16.9032	13.9838	1.66365	5.73036	6.5898	2.91889	0	0	0	0	0	0	0	0	0
293	2017	37	1	4	2.83333e+06	16.802	13.9071	1.68511	5.54711	6.67488	2.89508	0	0	0	0	0	0	0	0	0
15263	2007	47	1	4	2.21919e+06	16.9032	13.9838	1.66365	5.73036	6.5898	2.91889	0	0	0		0	0	0	0	0
11355	2017	39	2	5	4.34333e+06	15.7104	13.086	1.56442	5.10669	6.41489	2.6238	0	0	1	1	0	0	0	0	0
5194080	2014	41	2	4	6400000	16.2399	13.4261	1.45215	5.50597	6.468	2.8125	0	0	0	0	0	0	0	0
20412	2017	51	1	5	3.16667e+06	16.5714	13.8232	1.73607	5.56609	6.521	2.75008	0	0	0	0	0	0	0	0
2985	2017	42	1	4	6.04375e+06	16.9032	13.9838	1.66365	5.73036	6.5898	2.91889	5.2693	2.19722	1		0	0	5.2693	2.19722	1
1671	2014	38	1	5	1950000	16.3737	13.6437	1.77592	5.33107	6.53669	2.73019	0	0	1	1	0	0	0	0
5087	2014	53	1	4	4600000	16.9997	14.0866	1.64526	5.78213	6.65919	2.91497	0	0	0	0	0	0	0	0
10786	2017	49	2	4	2.28583e+06	16.2399	13.4261	1.45215	5.50597	6.468	2.8125	0	0	0	0	0	0	0	0
4311	2017	39	1	4	3.43583e+06	16.802	13.9071	1.68511	5.54711	6.67488	2.89508	0	0	1	1	0	0	0	0	0
11312	2017	41	1	4	4.92083e+06	16.9032	13.9838	1.66365	5.73036	6.5898	2.91889	4.92773	2.07944	0	0	0	0	4.92773	2.07944	0
3081	2017	51	1	5	6.8875e+06	16.5714	13.8232	1.73607	5.56609	6.521	2.75008	0	0	1	1	0	0	0	0
2008	2007	44	1	4	3160000	16.9032	13.9838	1.66365	5.73036	6.5898	2.91889	0	0	0	0	0	0	0	0
1736	2017	42	1	4	5.08372e+06	16.9032	13.9838	1.66365	5.73036	6.5898	2.91889	6.08266	3.66356	0	0	3.66356	5.06021	5.63682	2.63906	0
3334	2007	45	1	4	2235000	16.9032	13.9838	1.66365	5.73036	6.5898	2.91889	7.03495	5.22575	0	0	5.22575	7.03495	0	0
583	2011	39	1	4	2200000	16.802	13.9071	1.68511	5.54711	6.67488	2.89508	0	0	0	0	0	0	0	0
897	2017	49	2	4	3.35592e+06	16.2399	13.4261	1.45215	5.50597	6.468	2.8125	7.01923	5.2575	0	0	5.2575	7.01923	0	0
4848	2007	50	1	4	1700000	16.9032	13.9838	1.66365	5.73036	6.5898	2.91889	0	0	1	1	0	0	0	0
102479	2014	39	1	4	3245000	16.802	13.9071	1.68511	5.54711	6.67488	2.89508	0	0	0	0	0	0	0	0	0
21326	2017	41	2	4	1.91875e+06	16.2399	13.4261	1.45215	5.50597	6.468	2.8125	0	0	0	0	0	0	0	0
4572	2017	53	1	4	2353250	16.9997	14.0866	1.64526	5.78213	6.65919	2.91497	6.80626	5.20401	0	0	5.20401	6.80626	0	0
11023	2017	47	2	5	4750000	15.8116	13.1627	1.54295	5.28994	6.32981	2.64761	5.8086	2.70805	0	0	2.70805	5.27958	4.919	1.79176	0
2862	2017	44	1	4	5045000	16.9032	13.9838	1.66365	5.73036	6.5898	2.91889	0	0	1	0	0	0	0	0	1
2482	2014	36	2	5	3875000	15.7104	13.086	1.56442	5.10669	6.41489	2.6238	0	0	0	0	0	0	0	0
2817	2017	39	2	4	1950000	16.1387	13.3494	1.47361	5.32272	6.55308	2.7887	4.18474	1.60944	0	0	1.60944	4.18474	0	0
672	2011	44	2	5	2915000	15.8116	13.1627	1.54295	5.28994	6.32981	2.64761	4.38973	1.09861	1	1	1.09861	4.38973	0	0	0
70247	2017	45	2	4	3.78843e+06	16.2399	13.4261	1.45215	5.50597	6.468	2.8125	8.33771	5.2575	0	0	5.2575	8.33771	0	0
2323	2011	49	1	4	2.36667e+06	16.9032	13.9838	1.66365	5.73036	6.5898	2.91889	0	0	0	0	0	0	0	0
1564	2007	46	1	4	650000	16.0195	13.0129	1.40634	5.47374	6.13284	3.00543	0	0	1	1	0	0	0	0
2844	2017	50	1	4	3435008	16.9032	13.9838	1.66365	5.73036	6.5898	2.91889	4.09592	1.09861	0	0	1.09861	4.09592	0	0	0
4254	2007	44	1	5	3.75667e+06	16.4748	13.7204	1.75445	5.51432	6.45161	2.75399	7.81992	5.24702	1	1	5.24702	7.81992	0	0
3341	2017	35	1	4	5.86667e+06	16.802	13.9071	1.68511	5.54711	6.67488	2.89508	5.09637	2.3979	0	0	2.3979	5.09637	0	0
1416	2017	40	2	5	6.23875e+06	15.7104	13.086	1.56442	5.10669	6.41489	2.6238	6.05834	2.19722	0	0	2.19722	5.67062	4.92327	1.94591	0
10037	2017	50	2	5	1.23458e+07	15.8116	13.1627	1.54295	5.28994	6.32981	2.64761	4.83672	1.09861	1	1	1.09861	4.83672	0	0	0
2685	2011	44	1	4	4750000	16.9032	13.9838	1.66365	5.73036	6.5898	2.91889	0	0	0	0	0	0	0	0
546	2011	42	1	4	3400000	16.9032	13.9838	1.66365	5.73036	6.5898	2.91889	0	0	0	0	0	0	0	0
4854	2007	48	1	5	1153775	16.1492	13.3244	1.72752	5.33081	6.26608	2.82438	0	0	1	1	0	0	0	0
2819	2017	40	2	4	1.95758e+07	16.1387	13.3494	1.47361	5.32272	6.55308	2.7887	4.81605	2.19722	0	0	2.19722	4.81605	0	0	0
4218	2007	35	1	4	1170000	16.4763	13.5111	1.65818	5.3636	6.48935	2.96547	4.96072	3.58352	0	0	3.58352	4.96072	0	0
31465	2017	38	1	4	3372500	16.802	13.9071	1.68511	5.54711	6.67488	2.89508	0	0	0	0	0	0	0	0
15266	2007	50	2	4	650000	15.3563	12.4552	1.19484	5.24935	6.01104	2.89905	0	0	0	0	0	0	0	0
604	2011	43	1	4	1775000	16.9032	13.9838	1.66365	5.73036	6.5898	2.91889	6.96891	5.04986	0	0	5.04986	6.96891	0	0
451	2011	44	1	4	2170000	16.9032	13.9838	1.66365	5.73036	6.5898	2.91889	5.65779	3.8712	0	0	3.8712	5.65779	0	0
16714	2007	47	1	4	3.99333e+06	16.9032	13.9838	1.66365	5.73036	6.5898	2.91889	5.2463	2.30259	0	0	2.30259	5.2463	0	0	0
4392	2007	46	1	4	1.46833e+06	16.5775	13.5878	1.63671	5.54685	6.40427	2.98928	0	0	1	1	0	0	0	0
4429	2017	40	2	4	2.23583e+06	16.1387	13.3494	1.47361	5.32272	6.55308	2.7887	5.46145	3.7612	0	0	3.7612	5.46145	0	0
20564	2017	35	1	4	2.74583e+06	16.802	13.9071	1.68511	5.54711	6.67488	2.89508	0	0	0	0	0	0	0	0
894	2017	46	2	5	5.29632e+06	15.8116	13.1627	1.54295	5.28994	6.32981	2.64761	6.01524	5.2575	0	0	1.09861	4.96376	5.58535	5.2575	0
1136	2017	43	1	5	5137500	16.4748	13.7204	1.75445	5.51432	6.45161	2.75399	5.94716	4.20469	1	1	4.20469	5.94716	0	0
15189	2007	52	1	4	1.59404e+06	16.674	13.6906	1.61832	5.59862	6.47366	2.98536	0	0	0	0	0	0	0	0
6215865	2014	35	1	4	9025000	16.802	13.9071	1.68511	5.54711	6.67488	2.89508	0	0	0	0	0	0	0	0
11360	2017	48	2	4	3240000	16.2399	13.4261	1.45215	5.50597	6.468	2.8125	0	0	1	1	0	0	0	0
11054	2017	38	1	5	4.38167e+06	16.3737	13.6437	1.77592	5.33107	6.53669	2.73019	4.94699	1.60944	1	1	1.60944	4.94699	0	0	0
11352	2017	37	1	5	2.93783e+06	16.3737	13.6437	1.77592	5.33107	6.53669	2.73019	0	0	0	0	0	0	0	0
3493	2017	42	2	4	6.80879e+06	16.2399	13.4261	1.45215	5.50597	6.468	2.8125	6.11741	5.2575	0	0	0	0	6.11741	5.2575	0
15232	2007	44	1	5	5100000	16.4748	13.7204	1.75445	5.51432	6.45161	2.75399	7.3065	5.2575	0	0	5.2575	7.3065	0	0
3151	2017	50	2	4	4.21033e+06	16.2399	13.4261	1.45215	5.50597	6.468	2.8125	5.43729	2.70805	0	0	2.70805	5.43729	0	0
2528	2014	36	1	5	5096234	16.3737	13.6437	1.77592	5.33107	6.53669	2.73019	0	0	0	0	0	0	0	0	0
15255	2007	35	2	4	3.07917e+06	16.1387	13.3494	1.47361	5.32272	6.55308	2.7887	6.98271	4.31749	0	0	4.31749	6.98271	0	0
4379	2007	48	1	5	1550000	16.1492	13.3244	1.72752	5.33081	6.26608	2.82438	5.78201	4.89035	0	0	4.89035	5.78201	0	0
5234	2014	48	2	4	7500000	16.2399	13.4261	1.45215	5.50597	6.468	2.8125	0	0	1	1	0	0	0	0
2390	2011	48	1	4	4575000	16.9032	13.9838	1.66365	5.73036	6.5898	2.91889	6.76224	4.77912	1	1	4.77912	6.76224	0	0
4617	2007	38	1	4	2443750	16.802	13.9071	1.68511	5.54711	6.67488	2.89508	6.97347	5.0876	1	1	5.0876	6.97347	0	0
102317	2014	46	1	4	4375000	16.9032	13.9838	1.66365	5.73036	6.5898	2.91889	0	0	0	0	0	0	0	0
202842	2014	50	1	4	6800000	16.9032	13.9838	1.66365	5.73036	6.5898	2.91889	0	0	0	0	0	0	0	0
11406	2017	51	1	4	4.67833e+06	16.9997	14.0866	1.64526	5.78213	6.65919	2.91497	5.96346	3.85015	0	0	1.94591	5.39929	5.12221	3.85015	0
3979	2011	41	1	4	1445000	16.5775	13.5878	1.63671	5.54685	6.40427	2.98928	0	0	0	0	0	0	0	0
4191	2007	49	1	5	1100000	16.1492	13.3244	1.72752	5.33081	6.26608	2.82438	5.36101	3.85015	0	0	3.85015	5.36101	0	0
1653	2017	42	2	4	2550000	16.2399	13.4261	1.45215	5.50597	6.468	2.8125	3.68722	1.09861	0		0	0	3.68722	1.09861	0
3184	2017	43	2	4	5.575e+06	16.2399	13.4261	1.45215	5.50597	6.468	2.8125	7.97829	5.2575	1	1	5.2575	7.97829	0	0
39	2017	50	1	5	6.53333e+06	16.4748	13.7204	1.75445	5.51432	6.45161	2.75399	7.44502	5.2575	1	1	5.2575	7.44502	0	0	0
105197	2014	36	1	4	3.89167e+06	16.802	13.9071	1.68511	5.54711	6.67488	2.89508	0	0	0	0	0	0	0	0
2927	2017	43	2	4	1975000	16.2399	13.4261	1.45215	5.50597	6.468	2.8125	0	0	0	0	0	0	0	0
1412	2017	42	1	4	2180000	16.9032	13.9838	1.66365	5.73036	6.5898	2.91889	0	0	0	0	0	0	0	0	0
3190	2007	35	1	4	943333	16.4763	13.5111	1.65818	5.3636	6.48935	2.96547	5.96139	5.17615	0	0	5.17615	5.96139	0	0
3141	2014	45	2	5	12675833	15.8116	13.1627	1.54295	5.28994	6.32981	2.64761	0	0	0	0	0	0	0	0
111	2011	35	2	4	2.42023e+06	16.1387	13.3494	1.47361	5.32272	6.55308	2.7887	0	0	0	0	0	0	0	0
2154	2007	49	1	4	3727581	16.9032	13.9838	1.66365	5.73036	6.5898	2.91889	0	0	0	0	0	0	0	0
2259	2011	50	1	4	1400000	16.5775	13.5878	1.63671	5.54685	6.40427	2.98928	0	0	0	0	0	0	0	0
10895	2017	54	2	4	1785000	16.0108	13.1329	1.40682	5.37424	6.35185	2.87897	0	0	1	1	0	0	0	0
16363	2007	39	1	4	3400000	16.802	13.9071	1.68511	5.54711	6.67488	2.89508	0	0	0	0	0	0	0	0
4547	2017	48	1	5	2070000	16.4748	13.7204	1.75445	5.51432	6.45161	2.75399	4.60596	2.48491	0	0	2.48491	4.22035	3.46641	0.693147	0
4953	2007	42	1	4	1132500	16.5775	13.5878	1.63671	5.54685	6.40427	2.98928	6.43262	5.05625	1	1	5.05625	6.43262	0	0
2665	2014	38	1	5	12210000	16.3737	13.6437	1.77592	5.33107	6.53669	2.73019	0	0	0	0	0	0	0	0
4570	2017	39	1	5	2.55e+06	16.3737	13.6437	1.77592	5.33107	6.53669	2.73019	0	0	1	1	0	0	0	0
1389	2017	42	2	4	2.10833e+06	16.2399	13.4261	1.45215	5.50597	6.468	2.8125	0	0	0	0	0	0	0	0
4762545	2014	46	1	5	6200000	16.4748	13.7204	1.75445	5.51432	6.45161	2.75399	0	0	1	1	0	0	0	0	0
5277469	2014	47	1	4	3375000	16.9032	13.9838	1.66365	5.73036	6.5898	2.91889	0	0	0	0	0	0	0	0	0
16719	2007	44	1	5	1.36569e+06	16.1492	13.3244	1.72752	5.33081	6.26608	2.82438	0	0	1	1	0	0	0	0	1
11794	2017	45	2	5	1.95417e+06	15.8116	13.1627	1.54295	5.28994	6.32981	2.64761	0	0	1	1	0	0	0	0
3132	2017	37	2	4	2.93333e+06	16.1387	13.3494	1.47361	5.32272	6.55308	2.7887	0	0	0	0	0	0	0	0	0
21037	2017	39	1	5	2.37343e+06	16.3737	13.6437	1.77592	5.33107	6.53669	2.73019	4.54429	1.60944	0	0	1.60944	4.54429	0	0
262	2017	43	2	4	4.52331e+06	16.2399	13.4261	1.45215	5.50597	6.468	2.8125	5.25516	2.70805	1	1	2.70805	5.25516	0	0
2669	2011	45	1	4	1500000	16.5775	13.5878	1.63671	5.54685	6.40427	2.98928	8.36571	5.2575	1	1	5.2575	8.36571	0	0
2681	2011	47	1	4	1350000	16.5775	13.5878	1.63671	5.54685	6.40427	2.98928	7.46887	5.2575	1	1	5.2575	7.46887	0	0
2654	2007	49	1	4	1.02333e+06	16.5775	13.5878	1.63671	5.54685	6.40427	2.98928	3.26193	0.693147	0	0	0.693147	3.26193	0	0
2037	2007	52	2	4	2.31672e+06	16.3364	13.5289	1.43376	5.55774	6.53738	2.80859	0	0	0	0	0	0	0	0
36	2017	53	1	4	7900000	16.9997	14.0866	1.64526	5.78213	6.65919	2.91497	7.37804	5.20949	1	1	0	0	7.37804	5.20949	1
1033	2017	37	1	4	2495000	16.802	13.9071	1.68511	5.54711	6.67488	2.89508	4.82876	1.09861	0	0	1.09861	4.82876	0	0
1953	2007	45	1	5	2.98333e+06	16.4748	13.7204	1.75445	5.51432	6.45161	2.75399	4.26106	1.09861	0	0	1.09861	4.26106	0	0	0
1021	2017	48	2	5	3600000	15.8116	13.1627	1.54295	5.28994	6.32981	2.64761	7.79459	5.2575	0	0	5.2575	7.79459	0	0
5026	2014	35	1	4	4950000	16.802	13.9071	1.68511	5.54711	6.67488	2.89508	0	0	0	0	0	0	0	0
218	2011	44	1	5	2090000	16.4748	13.7204	1.75445	5.51432	6.45161	2.75399	5.70629	3.2581	0	0	2.99573	5.10826	4.90802	3.2581	0
2848	2014	43	2	4	2050000	16.2399	13.4261	1.45215	5.50597	6.468	2.8125	0	0	0	0	0	0	0	0
2452	2014	45	1	4	1850000	16.9032	13.9838	1.66365	5.73036	6.5898	2.91889	0	0	0	0	0	0	0	0
11711	2017	45	2	5	4.56315e+06	15.8116	13.1627	1.54295	5.28994	6.32981	2.64761	4.74574	2.3979	0	0	2.3979	4.74574	0	0
5277118	2014	51	1	4	6.45991e+06	16.9997	14.0866	1.64526	5.78213	6.65919	2.91497	0	0	0	0	0	0	0	0
684	2011	38	2	3	3633500	15.7867	13.1608	1.50686	5.38984	6.26413	2.62457	0	0	0	0	0	0	0	0
297	2017	51	1	4	3375000	16.9997	14.0866	1.64526	5.78213	6.65919	2.91497	4.90211	1.94591	0	0	1.94591	4.90211	0	0
31087	2017	44	2	5	2680000	15.8116	13.1627	1.54295	5.28994	6.32981	2.64761	4.93637	1.94591	0		0	0	4.93637	1.94591	0
745	2011	40	1	4	2410000	16.802	13.9071	1.68511	5.54711	6.67488	2.89508	0	0	0	0	0	0	0	0
3139	2017	38	1	4	2.38333e+06	16.802	13.9071	1.68511	5.54711	6.67488	2.89508	5.03119	3.66356	1	1	3.66356	5.03119	0	0
4821	2007	40	1	4	2300000	16.802	13.9071	1.68511	5.54711	6.67488	2.89508	0	0	0	0	0	0	0	0
3944	2011	36	2	5	1705000	15.7104	13.086	1.56442	5.10669	6.41489	2.6238	0	0	0	0	0	0	0	0
11615	2017	45	2	4	3.77813e+06	16.2399	13.4261	1.45215	5.50597	6.468	2.8125	0	0	0	0	0	0	0	0
16671	2007	50	2	4	1360000	15.9142	13.0301	1.42521	5.32246	6.28247	2.88289	5.71049	5.20949	0	0	5.20949	5.71049	0	0
66	2011	36	1	4	2800000	16.802	13.9071	1.68511	5.54711	6.67488	2.89508	6.31342	4.12713	0	0	4.12713	6.31342	0	0
2908	2017	37	1	4	3.83467e+06	16.802	13.9071	1.68511	5.54711	6.67488	2.89508	5.42542	2.3979	0	0	2.3979	5.42542	0	0	0
100314	2014	47	1	4	2100000	16.9032	13.9838	1.66365	5.73036	6.5898	2.91889	0	0	0	0	0	0	0	0
1380	2017	40	1	4	2.07083e+06	16.802	13.9071	1.68511	5.54711	6.67488	2.89508	3.74648	1.09861	0	0	1.09861	3.74648	0	0
4312	2017	45	1	4	3780000	16.9032	13.9838	1.66365	5.73036	6.5898	2.91889	5.10327	3.3322	0	0	3.3322	5.10327	0	0
2859	2017	39	1	5	5895000	16.3737	13.6437	1.77592	5.33107	6.53669	2.73019	0	0	0	0	0	0	0	0	0
1730	2017	47	1	4	3.34539e+06	16.9032	13.9838	1.66365	5.73036	6.5898	2.91889	0	0	1	1	0	0	0	0
371	2011	40	1	4	2400000	16.802	13.9071	1.68511	5.54711	6.67488	2.89508	0	0	0	0	0	0	0	0
3924	2011	43	1	4	2.26912e+06	16.9032	13.9838	1.66365	5.73036	6.5898	2.91889	0	0	0	0	0	0	0	0
21001	2017	48	2	5	5.48667e+06	15.8116	13.1627	1.54295	5.28994	6.32981	2.64761	0	0	0		0	0	0	0	0
4499	2014	42	2	4	3.79833e+06	16.2399	13.4261	1.45215	5.50597	6.468	2.8125	0	0	1	0	0	0	0	0	1
165	2017	40	1	4	4410000	16.802	13.9071	1.68511	5.54711	6.67488	2.89508	0	0	1	1	0	0	0	0
16204	2007	48	1	4	780000	16.0195	13.0129	1.40634	5.47374	6.13284	3.00543	0	0	0	0	0	0	0	0
1029	2017	43	2	5	2.30497e+06	15.8116	13.1627	1.54295	5.28994	6.32981	2.64761	0	0	1	1	0	0	0	0
192	2011	46	2	4	980000	15.9142	13.0301	1.42521	5.32246	6.28247	2.88289	0	0	0	0	0	0	0	0
2943	2014	47	2	4	2240000	16.2399	13.4261	1.45215	5.50597	6.468	2.8125	5.73664	3.3673	0	0	3.3673	5.73664	0	0
2533	2014	49	1	4	4778515	16.9032	13.9838	1.66365	5.73036	6.5898	2.91889	0	0	0	0	0	0	0	0
10687	2017	45	2	4	320000	15.2607	12.1583	1.07636	5.25068	5.83126	3.11048	0	0	1	1	0	0	0	0
2847	2017	35	1	4	565000	15.8228	12.6393	1.30932	5.29182	6.03814	3.19305	4.80211	1.94591	1	1	1.94591	4.80211	0	0
1302	2017	38	1	4	899250	15.9183	12.9362	1.4278	5.29048	6.21792	2.98162	0	0	1	1	0	0	0	0
10429	2017	40	2	4	1.30833e+06	15.8131	12.9534	1.44667	5.13921	6.36755	2.85908	0	0	1	1	0	0	0	0
630	2017	46	1	4	1450000	16.5775	13.5878	1.63671	5.54685	6.40427	2.98928	0	0	0	0	0	0	0	0
11053	2017	37	2	4	3275000	16.1387	13.3494	1.47361	5.32272	6.55308	2.7887	0	0	0	0	0	0	0	0	0
597	2017	44	1	5	2.04208e+06	16.4748	13.7204	1.75445	5.51432	6.45161	2.75399	5.92253	5.18739	1	1	0	0	5.92253	5.18739	0
1134	2017	42	2	4	3.63333e+06	16.2399	13.4261	1.45215	5.50597	6.468	2.8125	0	0	1	1	0	0	0	0
20572	2017	50	1	4	1.96667e+06	16.9032	13.9838	1.66365	5.73036	6.5898	2.91889	4.20308	1.09861	0	0	0	0	4.20308	1.09861	0
10011	2017	46	2	4	1850000	15.9142	13.0301	1.42521	5.32246	6.28247	2.88289	4.7157	1.60944	0	0	1.60944	4.7157	0	0
3251	2017	48	2	4	2.56588e+06	16.2399	13.4261	1.45215	5.50597	6.468	2.8125	5.15332	3.85015	0	0	3.85015	5.15332	0	0
2947	2017	39	2	5	2.35833e+06	15.7104	13.086	1.56442	5.10669	6.41489	2.6238	4.00025	1.09861	0	0	1.09861	4.00025	0	0
5878016	2014	43	2	4	2000000	16.2399	13.4261	1.45215	5.50597	6.468	2.8125	0	0	0	0	0	0	0	0
20550	2017	41	1	4	400000	15.9239	12.716	1.28786	5.47507	5.95306	3.21686	0	0	0		0	0	0	0	0
3512	2017	40	2	4	1111000	15.8131	12.9534	1.44667	5.13921	6.36755	2.85908	4.22681	1.38629	0	0	1.38629	4.22681	0	0
5701739	2014	35	2	4	1.56146e+06	15.8131	12.9534	1.44667	5.13921	6.36755	2.85908	4.55016	2.19722	0	0	2.19722	4.55016	0	0
31396	2017	42	2	4	1800000	15.9142	13.0301	1.42521	5.32246	6.28247	2.88289	5.61434	4.00733	0	0	4.00733	5.61434	0	0
3181	2017	44	2	4	5050000	16.2399	13.4261	1.45215	5.50597	6.468	2.8125	0	0	0	0	0	0	0	0
2596	2011	40	2	4	2650000	16.1387	13.3494	1.47361	5.32272	6.55308	2.7887	0	0	1	1	0	0	0	0
5271978	2014	54	1	5	3803000	16.5714	13.8232	1.73607	5.56609	6.521	2.75008	7.71591	5.16479	1	1	5.16479	7.71591	0	0
1083	2017	44	2	4	1.85417e+06	16.2399	13.4261	1.45215	5.50597	6.468	2.8125	0	0	0	0	0	0	0	0
339	2011	54	2	4	1350000	16.0108	13.1329	1.40682	5.37424	6.35185	2.87897	6.54127	5.2575	0	0	5.2575	6.54127	0	0
1871	2007	36	2	4	2.87667e+06	16.1387	13.3494	1.47361	5.32272	6.55308	2.7887	3.72548	0.693147	1	1	0.693147	3.72548	0	0
3423	2017	35	2	4	4062500	16.1387	13.3494	1.47361	5.32272	6.55308	2.7887	0	0	0	0	0	0	0	0	0
671	2011	48	2	4	9000000	16.2399	13.4261	1.45215	5.50597	6.468	2.8125	4.65532	4.46591	0		0	0	4.65532	4.46591	0
2885	2017	35	2	4	1750000	15.8131	12.9534	1.44667	5.13921	6.36755	2.85908	0	0	0	0	0	0	0	0	0
30352	2017	38	2	4	3.79008e+06	16.1387	13.3494	1.47361	5.32272	6.55308	2.7887	0	0	0	0	0	0	0	0
664	2017	43	2	4	5015000	16.2399	13.4261	1.45215	5.50597	6.468	2.8125	5.12541	1.94591	1	1	1.94591	5.12541	0	0
31415	2017	35	2	4	1.05648e+07	16.1387	13.3494	1.47361	5.32272	6.55308	2.7887	5.19471	1.60944	0	0	1.60944	5.19471	0	0	0
4540	2017	50	2	4	7.53333e+06	16.2399	13.4261	1.45215	5.50597	6.468	2.8125	7.61378	5.2575	0	0	1.09861	4.56811	7.56505	5.2575	0
3928	2011	42	2	4	1.37506e+06	15.9142	13.0301	1.42521	5.32246	6.28247	2.88289	3.96504	4.96284	0	0	4.96284	3.96504	0	0
2858	2017	35	2	4	8.29167e+06	16.1387	13.3494	1.47361	5.32272	6.55308	2.7887	5.31354	1.94591	1	1	1.94591	5.31354	0	0	0
11310	2017	38	1	4	1.93833e+06	16.802	13.9071	1.68511	5.54711	6.67488	2.89508	4.90813	2.63906	0	0	2.63906	4.90813	0	0
5073	2014	52	2	4	2850000	16.3364	13.5289	1.43376	5.55774	6.53738	2.80859	0	0	0	0	0	0	0	0
3361	2017	47	1	5	5800000	16.4748	13.7204	1.75445	5.51432	6.45161	2.75399	0	0	1	1	0	0	0	0
11057	2017	40	2	4	7.98333e+06	16.1387	13.3494	1.47361	5.32272	6.55308	2.7887	0	0	0	0	0	0	0	0	0
567	2017	52	2	4	4800000	16.3364	13.5289	1.43376	5.55774	6.53738	2.80859	0	0	0	0	0	0	0	0	0
4395	2017	54	2	4	1.84375e+06	16.3364	13.5289	1.43376	5.55774	6.53738	2.80859	0	0	0	0	0	0	0	0
363	2017	46	2	4	4.76667e+06	16.2399	13.4261	1.45215	5.50597	6.468	2.8125	0	0	0		0	0	0	0	0
2725	2011	68	2	1	287000	12.9234	9.29782	0.33188	4.40837	4.55758	3.64699	0	0	0	0	0	0	0	0
436	2011	63	1	1	311873	13.6822	10.1524	0.66186	4.63142	4.85916	3.54195	0	0	0	0	0	0	0	0
15238	2007	61	1	2	272000	14.8021	11.2348	0.835112	5.08126	5.31841	3.57284	0	0	1	1	0	0	0	0
3849	2007	55	1	1	290000	13.974	10.4805	0.78294	4.83538	4.86223	3.52026	0	0	0	0	0	0	0	0
2611	2011	59	1	1	390200	14.0695	10.7775	0.901418	4.83404	5.04201	3.30883	0	0	0	0	0	0	0	0
3533	2007	66	1	1	412000	13.6822	10.1524	0.66186	4.63142	4.85916	3.54195	0	0	0	0	0	0	0	0
2392	2011	66	2	1	480000	13.019	9.59475	0.450359	4.40703	4.73736	3.43556	5.31073	5.06259	0	0	5.06259	5.31073	0	0
1189	2017	63	1	1	730000	13.6822	10.1524	0.66186	4.63142	4.85916	3.54195	0	0	0	0	0	0	0	0
2370	2014	74	2	1	1100000	13.2221	9.79011	0.676054	4.38174	4.73231	3.4622	0	0	0	0	0	0	0	0
1705	2014	62	1	1	1320000	14.2402	10.7274	0.892237	4.70453	5.13059	3.52579	0	0	0	0	0	0	0	0
2845	2007	55	1	2	634500	15.285	12.1567	1.19315	5.28255	5.68104	3.12829	6.75614	5.2575	0	0	5.2575	6.75614	0	0
1440	2017	60	1	1	1.23908e+06	14.6275	11.3524	1.1318	4.90716	5.31344	3.29268	6.26315	5.2575	0	0	5.2575	6.26315	0	0
4084	2007	62	2	2	502497	14.2344	10.974	0.742089	4.85554	5.37639	3.25502	0	0	0	0	0	0	0	0
11291	2017	64	1	1	1094268	14.2402	10.7274	0.892237	4.70453	5.13059	3.52579	0	0	0	0	0	0	0	0
558	2011	62	1	1	564001	13.6822	10.1524	0.66186	4.63142	4.85916	3.54195	0	0	0	0	0	0	0	0
4137	2007	60	2	1	1.18549e+06	13.9643	10.7947	0.920294	4.68277	5.19164	3.18629	0	0	1	1	0	0	0	0
15357	2007	63	1	1	3.33091e+06	14.5658	11.1233	0.919175	4.88804	5.31612	3.45541	5.37747	1.94591	0	0	1.94591	5.37747	0	0	0
16108	2007	62	1	1	1.78333e+06	14.5658	11.1233	0.919175	4.88804	5.31612	3.45541	4.84817	3.52636	0		0	0	4.84817	3.52636	0
4717	2007	58	1	1	650000	14.0695	10.7775	0.901418	4.83404	5.04201	3.30883	0	0	0	0	0	0	0	0
2610	2007	58	2	1	705062	13.4063	10.2198	0.689917	4.60966	4.92021	3.20245	0	0	0	0	0	0	0	0
2805	2017	56	1	1	1.79149e+06	14.9532	11.7484	1.15873	5.09067	5.49897	3.22229	0	0	0	0	0	0	0	0
3919	2011	57	1	2	1150000	15.843	12.7317	1.42353	5.35566	5.95247	3.11214	6.84435	5.2575	0	0	5.2575	6.84435	0	0
4597	2007	74	1	1	669267	13.3273	9.77288	0.657177	4.53301	4.58268	3.58474	0	0	0	0	0	0	0	0
3186	2007	60	1	1	853158	14.0695	10.7775	0.901418	4.83404	5.04201	3.30883	0	0	0	0	0	0	0	0
3925	2011	79	1	1	1.04369e+06	13.8853	10.3478	0.887555	4.60613	4.85412	3.56859	0	0	0	0	0	0	0	0
2795	2011	66	1	1	1.14753e+06	14.2402	10.7274	0.892237	4.70453	5.13059	3.52579	0	0	0	0	0	0	0	0
3835	2011	65	1	1	180000	13.5866	9.85551	0.543381	4.63275	4.67938	3.75338	0	0	0	0	0	0	0	0
2612	2011	60	2	1	201000	13.3107	9.92286	0.571439	4.61099	4.74042	3.41388	0	0	0	0	0	0	0	0
1641	2014	86	1	2	202239	14.4472	10.8552	0.83043	4.98285	5.04194	3.61564	0	0	0	0	0	0	0	0
2699	2011	77	2	1	170000	12.5685	8.91826	0.327198	4.30996	4.2811	3.68979	0	0	0	0	0	0	0	0
863	2017	72	2	1	298000	12.5685	8.91826	0.327198	4.30996	4.2811	3.68979	0	0	0	0	0	0	0	0
1826	2007	56	2	1	109417	13.3107	9.92286	0.571439	4.61099	4.74042	3.41388	0	0	0	0	0	0	0	0
102691	2014	67	1	1	443000	13.5866	9.85551	0.543381	4.63275	4.67938	3.75338	0	0	0	0	0	0	0	0
101598	2014	69	2	1	318000	12.9234	9.29782	0.33188	4.40837	4.55758	3.64699	0	0	0	0	0	0	0	0
2261	2011	73	1	1	217000	13.2318	9.47595	0.538699	4.53435	4.4029	3.79618	0	0	0	0	0	0	0	0
436	2017	70	1	1	369353	13.5866	9.85551	0.543381	4.63275	4.67938	3.75338	0	0	0	0	0	0	0	0
5342	2007	65	2	1	137467	12.9234	9.29782	0.33188	4.40837	4.55758	3.64699	0	0	0	0	0	0	0	0
3120	2014	81	1	1	357500	13.2318	9.47595	0.538699	4.53435	4.4029	3.79618	0	0	0	0	0	0	0	0
2819	2014	91	2	4	340000	14.7106	11.5534	0.932206	5.00009	5.6211	3.17104	0	0	0	0	0	0	0	0
4594	2007	68	2	1	95000	12.9234	9.29782	0.33188	4.40837	4.55758	3.64699	0	0	0	0	0	0	0	0
1743	2017	73	2	1	355500	12.5685	8.91826	0.327198	4.30996	4.2811	3.68979	0	0	0	0	0	0	0	0
2266	2007	72	2	1	152000	12.5685	8.91826	0.327198	4.30996	4.2811	3.68979	0	0	0	0	0	0	0	0
3203	2014	67	2	1	398000	12.9234	9.29782	0.33188	4.40837	4.55758	3.64699	0	0	0	0	0	0	0	0
4564	2017	65	2	1	302000	12.9234	9.29782	0.33188	4.40837	4.55758	3.64699	0	0	0	0	0	0	0	0
11265	2017	88	2	1	359000	12.6641	9.21519	0.445677	4.30863	4.46088	3.47836	0	0	0	0	0	0	0	0
105098	2014	79	1	1	231400	13.2318	9.47595	0.538699	4.53435	4.4029	3.79618	0	0	0	0	0	0	0	0
101723	2014	82	2	1	560000	12.6641	9.21519	0.445677	4.30863	4.46088	3.47836	0	0	0	0	0	0	0	0
708	2017	58	2	1	638000	13.4063	10.2198	0.689917	4.60966	4.92021	3.20245	0	0	1	1	0	0	0	0
100277	2014	77	1	1	551500	13.3273	9.77288	0.657177	4.53301	4.58268	3.58474	0	0	0	0	0	0	0	0
4400	2017	64	2	1	688342	13.019	9.59475	0.450359	4.40703	4.73736	3.43556	0	0	0	0	0	0	0	0
3337	2017	70	2	1	535000	13.019	9.59475	0.450359	4.40703	4.73736	3.43556	6.5421	5.2575	0	0	5.2575	6.5421	0	0
4132	2007	66	1	1	250000	13.5866	9.85551	0.543381	4.63275	4.67938	3.75338	0	0	0	0	0	0	0	0
575	2011	64	2	1	278440	12.9234	9.29782	0.33188	4.40837	4.55758	3.64699	0	0	0	0	0	0	0	0
277	2011	62	2	1	234000	12.9234	9.29782	0.33188	4.40837	4.55758	3.64699	0	0	0	0	0	0	0	0
2692	2014	62	2	1	723000	13.019	9.59475	0.450359	4.40703	4.73736	3.43556	0	0	0	0	0	0	0	0
2366	2011	77	2	2	242260	13.784	10.2975	0.618929	4.75847	4.92014	3.50925	0	0	0	0	0	0	0	0
2239	2011	66	2	1	286333	12.9234	9.29782	0.33188	4.40837	4.55758	3.64699	0	0	0	0	0	0	0	0
102880	2014	60	2	1	625000	13.4063	10.2198	0.689917	4.60966	4.92021	3.20245	0	0	0	0	0	0	0	0
4419	2007	64	1	1	287500	13.5866	9.85551	0.543381	4.63275	4.67938	3.75338	0	0	0	0	0	0	0	0
1486	2014	75	1	1	620000	13.3273	9.77288	0.657177	4.53301	4.58268	3.58474	0	0	0	0	0	0	0	0
5112	2014	83	2	1	561609	12.5685	8.91826	0.327198	4.30996	4.2811	3.68979	0	0	0	0	0	0	0	0
1493	2007	67	1	1	280000	13.6822	10.1524	0.66186	4.63142	4.85916	3.54195	0	0	1	0	0	0	0	0	1
5001614	2014	61	2	1	740000	13.019	9.59475	0.450359	4.40703	4.73736	3.43556	0	0	0	0	0	0	0	0
977	2017	58	2	1	680000	13.4063	10.2198	0.689917	4.60966	4.92021	3.20245	0	0	0		0	0	0	0	0
1337	2017	65	2	1	771000	13.019	9.59475	0.450359	4.40703	4.73736	3.43556	3.88973	1.09861	1	1	1.09861	3.88973	0	0
403	2014	67	2	1	833000	13.019	9.59475	0.450359	4.40703	4.73736	3.43556	0	0	0	0	0	0	0	0
572	2011	63	2	2	452500	14.2344	10.974	0.742089	4.85554	5.37639	3.25502	0	0	0	0	0	0	0	0
1634	2014	83	2	1	800000	12.6641	9.21519	0.445677	4.30863	4.46088	3.47836	0	0	0	0	0	0	0	0
2582	2014	69	1	1	780000	13.6822	10.1524	0.66186	4.63142	4.85916	3.54195	0	0	0		0	0	0	0	0
384	2011	79	1	1	357040	13.2318	9.47595	0.538699	4.53435	4.4029	3.79618	0	0	0	0	0	0	0	0
375	2011	71	2	1	432500	12.6641	9.21519	0.445677	4.30863	4.46088	3.47836	0	0	0	0	0	0	0	0
377	2011	82	2	1	518333	12.6641	9.21519	0.445677	4.30863	4.46088	3.47836	0	0	0	0	0	0	0	0
2324	2011	75	2	1	495000	12.6641	9.21519	0.445677	4.30863	4.46088	3.47836	0	0	0	0	0	0	0	0
1531	2014	66	1	1	1030000	14.2402	10.7274	0.892237	4.70453	5.13059	3.52579	0	0	0	0	0	0	0	0
3442	2017	56	2	1	1465000	13.9643	10.7947	0.920294	4.68277	5.19164	3.18629	0	0	0	0	0	0	0	0
435	2011	72	2	1	614276	12.6641	9.21519	0.445677	4.30863	4.46088	3.47836	0	0	0	0	0	0	0	0
2101	2007	63	2	1	490000	13.019	9.59475	0.450359	4.40703	4.73736	3.43556	0	0	0	0	0	0	0	0
2642	2011	60	2	1	792853	13.4063	10.2198	0.689917	4.60966	4.92021	3.20245	0	0	0	0	0	0	0	0
31272	2017	65	2	1	1354500	13.5769	10.1697	0.680736	4.48015	5.00879	3.41941	0	0	1	1	0	0	0	0
2613	2011	72	1	2	610000	14.5428	11.1521	0.948908	4.98152	5.22172	3.40421	0	0	0	0	0	0	0	0
5109	2014	72	2	1	1440000	13.2221	9.79011	0.676054	4.38174	4.73231	3.4622	0	0	0	0	0	0	0	0
2621	2011	83	2	1	834620	12.6641	9.21519	0.445677	4.30863	4.46088	3.47836	0	0	0	0	0	0	0	0
479	2011	56	2	1	839167	13.4063	10.2198	0.689917	4.60966	4.92021	3.20245	0	0	0	0	0	0	0	0
3868	2007	73	1	1	480000	13.3273	9.77288	0.657177	4.53301	4.58268	3.58474	0	0	0	0	0	0	0	0
146	2011	76	1	2	756000	14.5428	11.1521	0.948908	4.98152	5.22172	3.40421	5.65093	5.12396	0	0	5.12396	5.65093	0	0
4295	2017	69	2	1	1.07539e+06	13.5769	10.1697	0.680736	4.48015	5.00879	3.41941	0	0	1	1	0	0	0	0
613	2011	71	2	1	575000	12.6641	9.21519	0.445677	4.30863	4.46088	3.47836	0	0	0	0	0	0	0	0
2252	2011	70	1	1	600000	13.6822	10.1524	0.66186	4.63142	4.85916	3.54195	0	0	0	0	0	0	0	0
102314	2014	65	2	1	1.3345e+06	13.5769	10.1697	0.680736	4.48015	5.00879	3.41941	0	0	0	0	0	0	0	0
5103	2007	65	2	1	415000	13.019	9.59475	0.450359	4.40703	4.73736	3.43556	0	0	0	0	0	0	0	0
3545	2017	70	2	1	1085000	13.019	9.59475	0.450359	4.40703	4.73736	3.43556	0	0	0	0	0	0	0	0
3581	2017	92	1	1	1290000	13.8853	10.3478	0.887555	4.60613	4.85412	3.56859	0	0	0	0	0	0	0	0
1746	2007	75	1	1	494167	13.3273	9.77288	0.657177	4.53301	4.58268	3.58474	0	0	0	0	0	0	0	0
2685	2014	61	2	1	1356000	13.5769	10.1697	0.680736	4.48015	5.00879	3.41941	0	0	0	0	0	0	0	0
2617	2011	77	1	1	620000	13.3273	9.77288	0.657177	4.53301	4.58268	3.58474	0	0	0	0	0	0	0	0
11746	2017	59	1	1	1.656e+06	14.6275	11.3524	1.1318	4.90716	5.31344	3.29268	0	0	1	1	0	0	0	0
100	2014	79	1	2	2747000	15.4265	12.123	1.20622	5.23814	5.67868	3.31766	0	0	0	0	0	0	0	0
2261	2007	57	1	1	1595000	14.9532	11.7484	1.15873	5.09067	5.49897	3.22229	0	0	0	0	0	0	0	0
4754845	2014	64	2	1	2500000	13.9026	10.5657	0.707674	4.66366	5.19432	3.34902	0	0	0	0	0	0	0	0
468	2011	73	2	2	958765	14.4375	11.1694	0.967785	4.83025	5.37135	3.28166	0	0	0	0	0	0	0	0
16661	2007	64	1	1	728498	13.6822	10.1524	0.66186	4.63142	4.85916	3.54195	0	0	0	0	0	0	0	0
5314	2007	87	1	1	976743	13.8853	10.3478	0.887555	4.60613	4.85412	3.56859	0	0	0		0	0	0	0	0
4286	2007	67	2	1	990000	13.5769	10.1697	0.680736	4.48015	5.00879	3.41941	0	0	0	0	0	0	0	0
5339	2007	70	2	1	991000	13.5769	10.1697	0.680736	4.48015	5.00879	3.41941	0	0	0	0	0	0	0	0
2641	2011	79	2	1	900000	13.2221	9.79011	0.676054	4.38174	4.73231	3.4622	0	0	0	0	0	0	0	0
237	2011	81	2	1	2742947	13.5477	10.1861	0.702992	4.56525	4.91784	3.39182	0	0	0	0	0	0	0	0
405062	2014	57	2	2	300000	14.5262	11.3021	0.86317	5.0595	5.37946	3.23334	0	0	0	0	0	0	0	0
5553125	2014	59	1	2	700000	15.285	12.1567	1.19315	5.28255	5.68104	3.12829	0	0	0	0	0	0	0	0
3477	2017	60	1	2	434000	15.285	12.1567	1.19315	5.28255	5.68104	3.12829	3.7816	5.04343	0	0	5.04343	3.7816	0	0
1649	2014	64	1	2	750000	14.8977	11.5317	0.95359	5.07992	5.49819	3.36141	0	0	0	0	0	0	0	0
1722	2014	61	1	2	548333	14.8977	11.5317	0.95359	5.07992	5.49819	3.36141	0	0	0	0	0	0	0	0
2360	2011	56	1	2	348000	15.1894	11.8598	1.07467	5.28388	5.50126	3.33972	0	0	0	0	0	0	0	0
1425	2017	64	1	2	614500	14.8977	11.5317	0.95359	5.07992	5.49819	3.36141	4.21116	1.09861	0	0	1.09861	4.21116	0	0
3112	2014	57	2	2	957500	15.1797	12.174	1.21203	5.13128	5.83067	3.00575	0	0	0	0	0	0	0	0
30854	2017	55	1	2	825000	15.285	12.1567	1.19315	5.28255	5.68104	3.12829	0	0	1	1	0	0	0	0
980	2017	57	1	2	957083	15.843	12.7317	1.42353	5.35566	5.95247	3.11214	2.13368	2.70805	1	1	2.70805	2.13368	0	0
2358	2011	55	2	2	490000	14.6217	11.5991	0.981648	5.05816	5.55924	3.02191	6.79731	5.18178	0	0	5.18178	6.79731	0	0
10217	2017	59	2	2	1037500	14.6217	11.5991	0.981648	5.05816	5.55924	3.02191	0	0	0	0	0	0	0	0
10444	2017	59	1	2	1000000	15.285	12.1567	1.19315	5.28255	5.68104	3.12829	0	0	0	0	0	0	0	0
21348	2017	63	1	2	1012929	14.8977	11.5317	0.95359	5.07992	5.49819	3.36141	4.97881	2.70805	0	0	2.70805	4.97881	0	0
21182	2017	56	1	2	800000	15.285	12.1567	1.19315	5.28255	5.68104	3.12829	0	0	0	0	0	0	0	0
3381	2007	58	2	2	318167	14.5262	11.3021	0.86317	5.0595	5.37946	3.23334	5.44355	5.17615	0		0	0	5.44355	5.17615	0
2988	2017	57	1	2	840000	15.843	12.7317	1.42353	5.35566	5.95247	3.11214	7.29863	5.2575	0	0	5.2575	7.29863	0	0
1568	2014	59	1	2	800821	15.285	12.1567	1.19315	5.28255	5.68104	3.12829	0	0	0	0	0	0	0	0
102793	2014	58	2	2	785000	14.6217	11.5991	0.981648	5.05816	5.55924	3.02191	0	0	0	0	0	0	0	0
1579	2007	69	1	2	474000	14.8977	11.5317	0.95359	5.07992	5.49819	3.36141	0	0	1	1	0	0	0	0
10785	2017	55	2	2	1.30833e+06	14.6217	11.5991	0.981648	5.05816	5.55924	3.02191	0	0	0	0	0	0	0	0
1588	2014	61	1	2	1664952	15.7813	12.5026	1.21091	5.33655	5.95516	3.27487	0	0	1	1	0	0	0	0
2796	2011	56	1	2	710000	15.285	12.1567	1.19315	5.28255	5.68104	3.12829	0	0	0	0	0	0	0	0
2741	2011	61	1	2	665000	14.8977	11.5317	0.95359	5.07992	5.49819	3.36141	6.95535	5.2575	0	0	5.2575	6.95535	0	0
5312661	2014	63	1	2	1.45083e+06	15.4556	12.1066	1.18397	5.15304	5.76962	3.34525	0	0	0	0	0	0	0	0
4641	2007	59	1	2	559437	15.285	12.1567	1.19315	5.28255	5.68104	3.12829	0	0	0	0	0	0	0	0
1647	2014	56	2	2	1425000	15.1797	12.174	1.21203	5.13128	5.83067	3.00575	0	0	0	0	0	0	0	0
3839	2011	65	1	4	608680	15.7287	12.4906	1.14839	5.32288	6.01938	3.23463	0	0	0	0	0	0	0	0
15253	2007	67	1	2	598475	14.8977	11.5317	0.95359	5.07992	5.49819	3.36141	0	0	0	0	0	0	0	0
3414	2017	63	1	2	1450000	15.4556	12.1066	1.18397	5.15304	5.76962	3.34525	0	0	0	0	0	0	0	0	0
2700	2011	58	2	2	636000	14.6217	11.5991	0.981648	5.05816	5.55924	3.02191	0	0	0	0	0	0	0	0
313	2014	58	1	2	1420000	15.843	12.7317	1.42353	5.35566	5.95247	3.11214	0	0	1	1	0	0	0	0
4518	2017	59	1	2	1.17344e+06	15.843	12.7317	1.42353	5.35566	5.95247	3.11214	1.38926	1.09861	0		0	0	1.38926	1.09861	0
4420	2017	62	1	2	1180000	15.4556	12.1066	1.18397	5.15304	5.76962	3.34525	0	0	0	0	0	0	0	0
4568	2017	62	1	2	1050000	15.4556	12.1066	1.18397	5.15304	5.76962	3.34525	0	0	0	0	0	0	0	0
5193	2014	56	1	2	1480000	15.843	12.7317	1.42353	5.35566	5.95247	3.11214	0	0	0	0	0	0	0	0	0
1747	2017	63	1	2	1650000	15.7813	12.5026	1.21091	5.33655	5.95516	3.27487	0	0	0	0	0	0	0	0
102978	2014	61	1	2	1.57446e+06	15.4556	12.1066	1.18397	5.15304	5.76962	3.34525	0	0	0	0	0	0	0	0
2846	2014	56	2	2	3050000	15.5054	12.57	1.23896	5.31479	6.0162	2.93537	0	0	0	0	0	0	0	0
473	2011	57	2	2	2239000	15.5054	12.57	1.23896	5.31479	6.0162	2.93537	0	0	0	0	0	0	0	0
1311	2007	58	2	2	1.06333e+06	15.1797	12.174	1.21203	5.13128	5.83067	3.00575	0	0	0	0	0	0	0	0
284	2011	55	2	2	1.97041e+06	15.5054	12.57	1.23896	5.31479	6.0162	2.93537	0	0	0	0	0	0	0	0
3912	2011	57	1	2	1150000	15.285	12.1567	1.19315	5.28255	5.68104	3.12829	5.00791	5.1299	0	0	5.1299	5.00791	0	0
16551	2007	56	1	2	1.50167e+06	15.843	12.7317	1.42353	5.35566	5.95247	3.11214	0	0	0	0	0	0	0	0
103300	2014	60	1	2	2.04333e+06	16.1686	13.1276	1.45046	5.53917	6.138	3.04175	0	0	0	0	0	0	0	0	0
1525	2007	56	2	2	2.31509e+06	15.5054	12.57	1.23896	5.31479	6.0162	2.93537	5.4737	5.09987	0	0	0	0	5.4737	5.09987	0
330	2017	59	1	2	2.2887e+06	16.1686	13.1276	1.45046	5.53917	6.138	3.04175	4.52315	1.94591	0	0	1.94591	4.52315	0	0
2801	2011	61	2	2	950333	14.2344	10.974	0.742089	4.85554	5.37639	3.25502	0	0	0	0	0	0	0	0
9	2017	59	2	2	2.12167e+06	15.5054	12.57	1.23896	5.31479	6.0162	2.93537	0	0	1	1	0	0	0	0
777	2017	56	1	2	2250000	16.1686	13.1276	1.45046	5.53917	6.138	3.04175	0	0	1	1	0	0	0	0
3071	2007	57	1	2	722500	15.285	12.1567	1.19315	5.28255	5.68104	3.12829	0	0	0	0	0	0	0	0
3841	2011	57	1	2	2.19833e+06	16.1686	13.1276	1.45046	5.53917	6.138	3.04175	4.37559	2.94444	0	0	0	0	4.37559	2.94444	0
2497	2011	56	1	2	1100000	15.843	12.7317	1.42353	5.35566	5.95247	3.11214	0	0	0	0	0	0	0	0
15185	2007	64	1	2	1420000	15.4556	12.1066	1.18397	5.15304	5.76962	3.34525	0	0	1	0	0	0	0	0	1
1200	2017	62	1	2	2.57054e+06	15.7813	12.5026	1.21091	5.33655	5.95516	3.27487	5.34904	5.2575	0	0	5.2575	5.34904	0	0
16238	2007	65	1	2	1.2812e+06	15.4556	12.1066	1.18397	5.15304	5.76962	3.34525	0	0	0	0	0	0	0	0
10734	2017	57	1	2	1780000	15.843	12.7317	1.42353	5.35566	5.95247	3.11214	4.58565	5.16479	0	0	5.16479	4.58565	0	0
2238	2011	59	1	2	1000000	15.843	12.7317	1.42353	5.35566	5.95247	3.11214	0	0	0	0	0	0	0	0
3839	2007	56	1	2	713000	15.285	12.1567	1.19315	5.28255	5.68104	3.12829	5.76275	4.23411	0	0	4.23411	5.76275	0	0
2388	2011	56	1	2	881000	15.285	12.1567	1.19315	5.28255	5.68104	3.12829	0	0	0	0	0	0	0	0
2499	2011	60	1	2	1350000	15.843	12.7317	1.42353	5.35566	5.95247	3.11214	0	0	0	0	0	0	0	0
15087	2007	55	1	2	5300000	15.285	12.1567	1.19315	5.28255	5.68104	3.12829	0	0	0	0	0	0	0	0
3898	2011	56	1	2	1621000	15.843	12.7317	1.42353	5.35566	5.95247	3.11214	6.54127	5.2575	0	0	5.2575	6.54127	0	0
3575	2017	56	1	2	2.9779e+06	16.1686	13.1276	1.45046	5.53917	6.138	3.04175	0	0	0		0	0	0	0	0
2907	2014	55	2	2	4.08278e+06	15.5054	12.57	1.23896	5.31479	6.0162	2.93537	0	0	0	0	0	0	0	0	0
20014	2017	62	1	2	3.01712e+06	15.7813	12.5026	1.21091	5.33655	5.95516	3.27487	4.79521	3.63759	0	0	3.63759	4.79521	0	0
3117	2014	78	1	2	605000	14.5428	11.1521	0.948908	4.98152	5.22172	3.40421	0	0	0	0	0	0	0	0
10043	2017	56	1	2	600000	15.285	12.1567	1.19315	5.28255	5.68104	3.12829	0	0	0	0	0	0	0	0
4439	2017	67	1	2	680000	14.8977	11.5317	0.95359	5.07992	5.49819	3.36141	0	0	1	1	0	0	0	0
1640	2014	69	2	2	252500	14.1388	10.6771	0.623611	4.85687	5.19661	3.46645	0	0	0	0	0	0	0	0
11819	2017	63	2	2	380000	14.1388	10.6771	0.623611	4.85687	5.19661	3.46645	0	0	0	0	0	0	0	0
2680	2014	61	2	2	290924	14.1388	10.6771	0.623611	4.85687	5.19661	3.46645	0	0	1	1	0	0	0	0
2532	2007	60	1	2	100000	15.1894	11.8598	1.07467	5.28388	5.50126	3.33972	0	0	0	0	0	0	0	0
15911	2007	65	1	2	150000	14.8021	11.2348	0.835112	5.08126	5.31841	3.57284	0	0	0	0	0	0	0	0
2753	2011	58	2	2	220000	14.5262	11.3021	0.86317	5.0595	5.37946	3.23334	6.26315	5.2575	0	0	5.2575	6.26315	0	0
920	2017	55	2	2	265000	14.5262	11.3021	0.86317	5.0595	5.37946	3.23334	6.30528	5.2575	1	1	5.2575	6.30528	0	0
5224562	2014	62	2	2	380000	14.1388	10.6771	0.623611	4.85687	5.19661	3.46645	0	0	0	0	0	0	0	0
101585	2014	79	2	2	388745	13.784	10.2975	0.618929	4.75847	4.92014	3.50925	0	0	0	0	0	0	0	0
101581	2014	58	2	2	635000	14.6217	11.5991	0.981648	5.05816	5.55924	3.02191	0	0	0	0	0	0	0	0
11100	2017	61	2	2	677000	14.2344	10.974	0.742089	4.85554	5.37639	3.25502	6.3548	5.1299	0	0	5.1299	6.3548	0	0
716	2011	62	2	2	280000	14.1388	10.6771	0.623611	4.85687	5.19661	3.46645	6.95644	5.2575	0	0	5.2575	6.95644	0	0
2018	2007	63	1	2	250000	14.8021	11.2348	0.835112	5.08126	5.31841	3.57284	0	0	0	0	0	0	0	0
101721	2014	61	2	2	586500	14.2344	10.974	0.742089	4.85554	5.37639	3.25502	0	0	0	0	0	0	0	0
4686847	2014	66	2	2	630000	14.2344	10.974	0.742089	4.85554	5.37639	3.25502	0	0	0	0	0	0	0	0
5312655	2014	56	2	2	622500	14.6217	11.5991	0.981648	5.05816	5.55924	3.02191	0	0	0	0	0	0	0	0
2639	2011	68	2	2	267000	14.1388	10.6771	0.623611	4.85687	5.19661	3.46645	0	0	0	0	0	0	0	0
3318	2007	65	1	2	238000	14.8021	11.2348	0.835112	5.08126	5.31841	3.57284	0	0	0		0	0	0	0	0
57	2017	75	2	2	475000	13.784	10.2975	0.618929	4.75847	4.92014	3.50925	0	0	0	0	0	0	0	0
3016	2014	77	1	2	570000	14.5428	11.1521	0.948908	4.98152	5.22172	3.40421	0	0	0	0	0	0	0	0
3415	2017	56	1	2	600000	15.285	12.1567	1.19315	5.28255	5.68104	3.12829	0	0	0	0	0	0	0	0
20691	2017	74	1	2	580000	14.5428	11.1521	0.948908	4.98152	5.22172	3.40421	5.94955	5.18739	0	0	5.18739	5.94955	0	0
2956	2017	64	2	2	443010	14.1388	10.6771	0.623611	4.85687	5.19661	3.46645	2.30753	2.99573	0	0	2.99573	2.30753	0	0
10364	2017	64	2	2	461626	14.2344	10.974	0.742089	4.85554	5.37639	3.25502	4.03098	3.61092	0	0	3.61092	4.03098	0	0
3475	2017	66	2	2	500000	14.2344	10.974	0.742089	4.85554	5.37639	3.25502	0	0	1	1	0	0	0	0
1076	2017	72	1	2	558000	14.5428	11.1521	0.948908	4.98152	5.22172	3.40421	5.72548	5.2575	0	0	5.2575	5.72548	0	0
3041	2017	60	2	2	770000	14.6217	11.5991	0.981648	5.05816	5.55924	3.02191	4.53492	5.2575	0	0	5.2575	4.53492	0	0
5014	2014	60	2	2	995000	14.6217	11.5991	0.981648	5.05816	5.55924	3.02191	0	0	0	0	0	0	0	0
3137	2014	70	2	2	840000	14.2344	10.974	0.742089	4.85554	5.37639	3.25502	0	0	1	1	0	0	0	0
5136	2014	64	1	2	875000	14.8977	11.5317	0.95359	5.07992	5.49819	3.36141	0	0	0	0	0	0	0	0
20549	2017	77	1	2	880000	14.5428	11.1521	0.948908	4.98152	5.22172	3.40421	0	0	0	0	0	0	0	0	0
1710	2014	71	1	2	800000	14.5428	11.1521	0.948908	4.98152	5.22172	3.40421	0	0	0	0	0	0	0	0
2870	2014	71	1	2	800000	14.5428	11.1521	0.948908	4.98152	5.22172	3.40421	0	0	1	0	0	0	0	0	1
3336	2017	80	1	2	775000	14.5428	11.1521	0.948908	4.98152	5.22172	3.40421	0	0	0	0	0	0	0	0
102375	2014	59	1	2	880000	15.843	12.7317	1.42353	5.35566	5.95247	3.11214	0	0	0	0	0	0	0	0
2519	2014	73	2	2	986371	13.8796	10.5945	0.737407	4.75713	5.09992	3.29782	0	0	1	1	0	0	0	0
382	2014	64	2	2	1.09224e+06	14.7924	11.5489	0.972467	4.92865	5.64782	3.23887	0	0	0	0	0	0	0	0
3820	2011	66	2	2	364833	14.2344	10.974	0.742089	4.85554	5.37639	3.25502	0	0	0	0	0	0	0	0
3002	2017	76	2	2	840000	13.8796	10.5945	0.737407	4.75713	5.09992	3.29782	0	0	0	0	0	0	0	0
861	2017	62	2	2	966000	14.7924	11.5489	0.972467	4.92865	5.64782	3.23887	2.35215	3.55535	0	0	3.55535	2.35215	0	0
2398	2011	65	2	2	470000	14.2344	10.974	0.742089	4.85554	5.37639	3.25502	0	0	0	0	0	0	0	0
689	2017	68	1	2	781667	14.8977	11.5317	0.95359	5.07992	5.49819	3.36141	0	0	0	0	0	0	0	0
875	2017	61	1	2	1025000	14.8977	11.5317	0.95359	5.07992	5.49819	3.36141	0	0	1	1	0	0	0	0
2448	2011	79	2	2	486333	13.8796	10.5945	0.737407	4.75713	5.09992	3.29782	0	0	0	0	0	0	0	0
1555	2014	60	2	2	963559	14.6217	11.5991	0.981648	5.05816	5.55924	3.02191	0	0	0	0	0	0	0	0
3087	2017	58	2	2	771167	14.6217	11.5991	0.981648	5.05816	5.55924	3.02191	0	0	0	0	0	0	0	0
40581	2017	58	2	2	695000	14.6217	11.5991	0.981648	5.05816	5.55924	3.02191	0	0	1	1	0	0	0	0
3020	2017	70	1	2	1060000	15.4556	12.1066	1.18397	5.15304	5.76962	3.34525	0	0	0	0	0	0	0	0
21307	2017	61	2	2	1326000	14.7924	11.5489	0.972467	4.92865	5.64782	3.23887	4.3988	1.09861	0	0	1.09861	4.3988	0	0
11297	2017	62	2	2	1481000	14.7924	11.5489	0.972467	4.92865	5.64782	3.23887	0	0	0	0	0	0	0	0
3975	2011	73	1	2	700000	14.5428	11.1521	0.948908	4.98152	5.22172	3.40421	0	0	0	0	0	0	0	0
3223	2017	66	1	2	1.13583e+06	14.8977	11.5317	0.95359	5.07992	5.49819	3.36141	7.9948	5.2575	0	0	5.2575	7.9948	0	0
451	2017	71	2	2	1310000	14.4375	11.1694	0.967785	4.83025	5.37135	3.28166	3.93683	1.60944	0	0	1.60944	3.93683	0	0
1781	2007	78	1	2	501500	14.5428	11.1521	0.948908	4.98152	5.22172	3.40421	0	0	0	0	0	0	0	0
4309	2017	63	2	2	1200000	14.7924	11.5489	0.972467	4.92865	5.64782	3.23887	0	0	1	1	0	0	0	0
2908	2014	70	2	2	1125000	14.7924	11.5489	0.972467	4.92865	5.64782	3.23887	0	0	0	0	0	0	0	0
100181	2014	79	1	2	1360000	14.5428	11.1521	0.948908	4.98152	5.22172	3.40421	0	0	0	0	0	0	0	0
212	2017	65	2	2	1340000	14.7924	11.5489	0.972467	4.92865	5.64782	3.23887	5.39449	4.11087	0	0	4.11087	5.39449	0	0	0
569	2011	63	2	2	620000	14.2344	10.974	0.742089	4.85554	5.37639	3.25502	0	0	0	0	0	0	0	0
1720	2014	74	1	2	1435000	15.1008	11.7271	1.17929	5.05463	5.49315	3.38805	0	0	0	0	0	0	0	0
103043	2014	63	1	2	1295000	15.4556	12.1066	1.18397	5.15304	5.76962	3.34525	0	0	0	0	0	0	0	0
101628	2014	82	2	2	1750000	14.4375	11.1694	0.967785	4.83025	5.37135	3.28166	0	0	0	0	0	0	0	0
4899576	2014	60	2	2	1.17545e+06	15.1797	12.174	1.21203	5.13128	5.83067	3.00575	0	0	0	0	0	0	0	0
2094	2007	67	1	2	570000	14.8977	11.5317	0.95359	5.07992	5.49819	3.36141	0	0	0	0	0	0	0	0
3088	2017	65	1	2	1476000	15.4556	12.1066	1.18397	5.15304	5.76962	3.34525	0	0	0	0	0	0	0	0
11606	2017	69	1	2	1475000	15.4556	12.1066	1.18397	5.15304	5.76962	3.34525	4.11311	1.38629	0	0	0	0	4.11311	1.38629	0
105093	2014	61	2	2	1280000	14.2344	10.974	0.742089	4.85554	5.37639	3.25502	0	0	0	0	0	0	0	0
1595	2014	66	1	2	1220000	15.4556	12.1066	1.18397	5.15304	5.76962	3.34525	0	0	0		0	0	0	0	0
1636	2014	71	2	2	1.34293e+06	14.4375	11.1694	0.967785	4.83025	5.37135	3.28166	0	0	0	0	0	0	0	0
2944	2017	70	1	2	1450000	15.4556	12.1066	1.18397	5.15304	5.76962	3.34525	6.67067	5.20401	0	0	5.20401	6.67067	0	0
2616	2011	70	2	2	740000	14.2344	10.974	0.742089	4.85554	5.37639	3.25502	0	0	0	0	0	0	0	0
1561	2014	60	1	2	2490000	16.1686	13.1276	1.45046	5.53917	6.138	3.04175	0	0	0		0	0	0	0	0
3576	2017	64	1	2	2.21383e+06	15.7813	12.5026	1.21091	5.33655	5.95516	3.27487	0	0	0	0	0	0	0	0	0
2543	2011	62	1	2	1370000	15.4556	12.1066	1.18397	5.15304	5.76962	3.34525	6.74889	5.2575	0	0	5.2575	6.74889	0	0
282	2011	71	2	2	923668	13.8796	10.5945	0.737407	4.75713	5.09992	3.29782	0	0	0	0	0	0	0	0
761	2017	68	1	2	2.01422e+06	15.7813	12.5026	1.21091	5.33655	5.95516	3.27487	0	0	0	0	0	0	0	0
704	2011	63	1	2	1.15782e+06	15.4556	12.1066	1.18397	5.15304	5.76962	3.34525	6.34386	5.2575	0	0	5.2575	6.34386	0	0
2851	2014	68	2	2	1900000	15.1181	11.9449	0.999405	5.11216	5.83335	3.16848	0	0	0	0	0	0	0	0
3301	2017	55	2	2	3.91853e+06	15.5054	12.57	1.23896	5.31479	6.0162	2.93537	0	0	0	0	0	0	0	0
309	2011	68	2	2	2.27226e+06	15.1181	11.9449	0.999405	5.11216	5.83335	3.16848	0	0	0	0	0	0	0	0
11328	2017	66	2	2	2070000	15.1181	11.9449	0.999405	5.11216	5.83335	3.16848	0	0	0	0	0	0	0	0
571	2011	55	2	2	1345711	15.1797	12.174	1.21203	5.13128	5.83067	3.00575	0	0	0	0	0	0	0	0
191	2011	62	2	2	1188000	14.7924	11.5489	0.972467	4.92865	5.64782	3.23887	0	0	0		0	0	0	0	0
101484	2014	72	1	2	2325000	15.4265	12.123	1.20622	5.23814	5.67868	3.31766	0	0	0	0	0	0	0	0
16779	2007	69	1	2	1.02333e+06	15.4556	12.1066	1.18397	5.15304	5.76962	3.34525	0	0	1	0	0	0	0	0	1
2366	2014	62	2	2	1805000	15.1181	11.9449	0.999405	5.11216	5.83335	3.16848	0	0	0	0	0	0	0	0	0
200	2014	83	1	2	2210000	15.4265	12.123	1.20622	5.23814	5.67868	3.31766	9.69598	4.65396	1	0	0	0	9.69598	4.65396	1
655	2011	74	1	2	1.0207e+06	15.1008	11.7271	1.17929	5.05463	5.49315	3.38805	0	0	0	0	0	0	0	0
3935	2011	81	2	2	1579000	14.7632	11.5654	0.994723	5.01376	5.55688	3.21128	0	0	0	0	0	0	0	0
1607	2017	62	1	2	2.09797e+06	15.7813	12.5026	1.21091	5.33655	5.95516	3.27487	7.99775	5.2575	0	0	5.2575	6.37725	7.77735	5.2575	0
401	2014	58	2	2	3138000	15.5054	12.57	1.23896	5.31479	6.0162	2.93537	0	0	0	0	0	0	0	0
247	2011	76	1	2	916667	14.5428	11.1521	0.948908	4.98152	5.22172	3.40421	0	0	0	0	0	0	0	0
2799	2011	55	1	2	1462000	15.843	12.7317	1.42353	5.35566	5.95247	3.11214	0	0	0	0	0	0	0	0
2471	2011	68	2	2	2608634	15.1181	11.9449	0.999405	5.11216	5.83335	3.16848	0	0	0	0	0	0	0	0
1814	2017	67	2	2	7.29309e+06	15.1181	11.9449	0.999405	5.11216	5.83335	3.16848	7.96477	5.21494	0		0	0	7.96477	5.21494	0
15278	2007	63	2	2	812000	14.2344	10.974	0.742089	4.85554	5.37639	3.25502	0	0	0	0	0	0	0	0
4408	2017	70	2	2	1.86181e+06	14.7924	11.5489	0.972467	4.92865	5.64782	3.23887	0	0	0	0	0	0	0	0
2778	2014	71	2	2	2.27115e+06	14.7632	11.5654	0.994723	5.01376	5.55688	3.21128	0	0	0	0	0	0	0	0
2457	2011	56	2	2	923000	14.6217	11.5991	0.981648	5.05816	5.55924	3.02191	7.04267	5.2575	0	0	5.2575	7.04267	0	0
400	2014	66	2	2	1850000	14.1388	10.6771	0.623611	4.85687	5.19661	3.46645	0	0	0	0	0	0	0	0
3897	2007	64	1	2	1.16321e+06	15.4556	12.1066	1.18397	5.15304	5.76962	3.34525	0	0	0	0	0	0	0	0
3075	2017	58	2	2	5.48867e+06	15.5054	12.57	1.23896	5.31479	6.0162	2.93537	4.6775	1.60944	0	0	1.60944	4.6775	0	0
5281	2007	75	1	2	759167	14.5428	11.1521	0.948908	4.98152	5.22172	3.40421	0	0	0	0	0	0	0	0
20345	2017	75	2	2	2.10645e+06	14.7632	11.5654	0.994723	5.01376	5.55688	3.21128	0	0	0	0	0	0	0	0
3416	2017	59	2	2	1875000	15.5054	12.57	1.23896	5.31479	6.0162	2.93537	0	0	1	1	0	0	0	0
3385	2017	56	2	2	8.77692e+06	15.5054	12.57	1.23896	5.31479	6.0162	2.93537	0	0	0		0	0	0	0	0
101576	2014	59	2	2	1.89215e+06	15.5054	12.57	1.23896	5.31479	6.0162	2.93537	0	0	0	0	0	0	0	0
2638	2011	71	1	2	1.13153e+06	15.1008	11.7271	1.17929	5.05463	5.49315	3.38805	6.10759	5.2575	0	0	5.2575	6.10759	0	0
3028	2017	71	1	2	1951926	15.4265	12.123	1.20622	5.23814	5.67868	3.31766	0	0	0	0	0	0	0	0
2405	2011	86	2	2	978000	14.4375	11.1694	0.967785	4.83025	5.37135	3.28166	6.21481	5.2575	0	0	5.2575	6.21481	0	0
565	2011	55	2	2	1.33333e+06	15.1797	12.174	1.21203	5.13128	5.83067	3.00575	0	0	0	0	0	0	0	0
100	2017	62	2	2	3130000	15.1181	11.9449	0.999405	5.11216	5.83335	3.16848	5.92764	5.2575	0	0	5.2575	5.92764	0	0
6326084	2014	56	2	2	1880000	15.5054	12.57	1.23896	5.31479	6.0162	2.93537	0	0	0	0	0	0	0	0
1630	2014	59	2	2	2350000	15.5054	12.57	1.23896	5.31479	6.0162	2.93537	0	0	0	0	0	0	0	0
394	2014	58	2	2	2550000	15.5054	12.57	1.23896	5.31479	6.0162	2.93537	0	0	0		0	0	0	0	0
1590	2014	58	2	3	380500	15.0052	12.0725	1.09121	5.36957	5.61169	2.94244	0	0	0	0	0	0	0	0
3509	2017	63	2	3	400422	14.6178	11.4474	0.851656	5.16694	5.42885	3.17555	0	0	0	0	0	0	0	0
898	2017	59	1	3	680000	15.764	12.9271	1.42119	5.59262	5.91328	2.83739	4.12864	1.09861	0	0	1.09861	4.12864	0	0
2652	2014	58	2	3	585000	15.1007	12.3694	1.20969	5.36824	5.79147	2.731	0	0	0	0	0	0	0	0
30673	2017	64	1	4	660000	15.7287	12.4906	1.14839	5.32288	6.01938	3.23463	0	0	1	1	0	0	0	0
20372	2017	60	2	3	806667	15.1007	12.3694	1.20969	5.36824	5.79147	2.731	0	0	0	0	0	0	0	0
2821	2017	56	2	3	800000	15.1007	12.3694	1.20969	5.36824	5.79147	2.731	0	0	0	0	0	0	0	0
201697	2014	59	1	3	900000	15.764	12.9271	1.42119	5.59262	5.91328	2.83739	0	0	0	0	0	0	0	0
5314700	2014	56	1	3	850000	15.764	12.9271	1.42119	5.59262	5.91328	2.83739	0	0	0	0	0	0	0	0
2387	2011	58	2	3	610417	15.1007	12.3694	1.20969	5.36824	5.79147	2.731	0	0	0	0	0	0	0	0
301746	2014	58	2	3	1.17167e+06	15.6587	12.9443	1.44007	5.44135	6.0629	2.71485	0	0	0	0	0	0	0	0
1201	2007	62	2	3	604333	14.7134	11.7444	0.970134	5.16561	5.60863	2.96412	0	0	0	0	0	0	0	0
3308	2014	55	1	2	1150000	15.843	12.7317	1.42353	5.35566	5.95247	3.11214	0	0	0	0	0	0	0	0
4506	2017	57	2	4	1510000	16.0108	13.1329	1.40682	5.37424	6.35185	2.87897	0	0	0	0	0	0	0	0
2356	2014	59	1	2	1350000	15.843	12.7317	1.42353	5.35566	5.95247	3.11214	0	0	0	0	0	0	0	0
2384	2014	60	2	4	1.65878e+06	16.0108	13.1329	1.40682	5.37424	6.35185	2.87897	0	0	0	0	0	0	0	0
11815	2017	59	2	3	1300000	15.6587	12.9443	1.44007	5.44135	6.0629	2.71485	1.98986	1.94591	1	1	1.94591	1.98986	0	0
1201	2017	56	1	4	1.13358e+06	16.674	13.6906	1.61832	5.59862	6.47366	2.98536	0	0	0	0	0	0	0	0
2744	2011	59	1	3	610000	15.764	12.9271	1.42119	5.59262	5.91328	2.83739	0	0	0	0	0	0	0	0
2329	2011	65	2	3	730000	14.7134	11.7444	0.970134	5.16561	5.60863	2.96412	0	0	0	0	0	0	0	0
11073	2017	61	1	3	1.25833e+06	15.9346	12.877	1.41201	5.46311	6.00186	3.05435	6.34105	5.1985	0	0	5.1985	6.34105	0	0
611	2011	55	2	2	950000	14.6217	11.5991	0.981648	5.05816	5.55924	3.02191	0	0	0	0	0	0	0	0
16672	2007	55	1	4	1.93333e+06	16.9997	14.0866	1.64526	5.78213	6.65919	2.91497	0	0	0	0	0	0	0	0
187	2011	55	2	2	910000	14.6217	11.5991	0.981648	5.05816	5.55924	3.02191	0	0	0	0	0	0	0	0
1575	2014	58	2	4	2.02515e+06	16.3364	13.5289	1.43376	5.55774	6.53738	2.80859	0	0	0		0	0	0	0	0
4160	2007	57	1	4	861870	16.674	13.6906	1.61832	5.59862	6.47366	2.98536	0	0	0	0	0	0	0	0	0
3834	2011	55	1	4	7710000	16.9997	14.0866	1.64526	5.78213	6.65919	2.91497	0	0	0	0	0	0	0	0
296	2011	71	2	3	1.52033e+06	14.9165	11.9397	1.19583	5.14032	5.60358	2.99076	0	0	1	1	0	0	0	0
15218	2007	59	1	2	1.94583e+06	16.1686	13.1276	1.45046	5.53917	6.138	3.04175	7.10806	5.15329	1	1	5.15329	7.10806	0	0
31799	2017	59	1	3	3900000	16.6476	13.898	1.67851	5.84925	6.37024	2.75085	0	0	1	1	0	0	0	0
2400	2011	60	2	4	1382000	16.0108	13.1329	1.40682	5.37424	6.35185	2.87897	0	0	0	0	0	0	0	0
2403	2011	58	1	4	2060000	16.9997	14.0866	1.64526	5.78213	6.65919	2.91497	7.50425	5.2575	0	0	5.2575	7.50425	0	0
2334	2011	58	1	4	1094343	16.674	13.6906	1.61832	5.59862	6.47366	2.98536	0	0	0	0	0	0	0	0
2305	2011	58	2	4	2560000	16.3364	13.5289	1.43376	5.55774	6.53738	2.80859	3.7009	4.27667	0		0	0	3.7009	4.27667	0
3058	2014	57	2	4	3.20364e+06	16.3364	13.5289	1.43376	5.55774	6.53738	2.80859	0	0	0	0	0	0	0	0
16789	2007	76	1	4	3.03775e+06	16.2575	13.082	1.40102	5.4811	6.19986	3.19088	0	0	1		0	0	0	0	1
3896	2011	69	2	3	1.34333e+06	15.2714	12.3193	1.20051	5.23873	5.88006	2.94796	0	0	0	0	0	0	0	0
3951	2011	55	1	4	2180000	16.9997	14.0866	1.64526	5.78213	6.65919	2.91497	4.24046	3.29584	0	0	3.29584	4.24046	0	0
2990	2017	60	2	3	2930000	15.9844	13.3403	1.46701	5.62486	6.24844	2.64446	0	0	1	1	0	0	0	0	0
1723	2017	55	2	3	3350000	15.9844	13.3403	1.46701	5.62486	6.24844	2.64446	0	0	1	1	0	0	0	0
4267	2007	62	1	4	2062500	16.6123	13.4615	1.4057	5.5795	6.47634	3.14809	6.86326	4.52179	0	0	4.52179	6.86326	0	0
4246	2007	58	1	2	3.35667e+06	16.1686	13.1276	1.45046	5.53917	6.138	3.04175	7.60273	5.2575	0	0	5.2575	7.60273	0	0	0
1606	2014	55	2	4	1925000	16.3364	13.5289	1.43376	5.55774	6.53738	2.80859	0	0	0	0	0	0	0	0
2664	2011	58	1	5	4.71083e+06	16.5714	13.8232	1.73607	5.56609	6.521	2.75008	7.96617	5.2575	1	1	5.2575	7.96617	0	0	0
11737	2017	60	1	3	2.37878e+06	16.6476	13.898	1.67851	5.84925	6.37024	2.75085	7.99502	5.21494	1	1	5.21494	7.99502	0	0
3971	2011	66	1	4	7540000	16.6123	13.4615	1.4057	5.5795	6.47634	3.14809	5.48299	5.0689	0	0	5.0689	5.48299	0	0
2536	2014	63	1	3	3.93952e+06	16.2603	13.273	1.43895	5.64662	6.18739	2.98396	0	0	0	0	0	0	0	0	0
449	2011	55	1	3	1.75167e+06	16.322	13.502	1.65157	5.66574	6.18471	2.82123	0	0	0	0	0	0	0	0
4222	2007	65	1	2	1620000	15.4556	12.1066	1.18397	5.15304	5.76962	3.34525	0	0	0	0	0	0	0	0
430	2014	59	2	4	4.11208e+06	16.3364	13.5289	1.43376	5.55774	6.53738	2.80859	5.04573	2.70805	0	0	2.70805	5.04573	0	0
16053	2007	55	1	2	2232500	16.1686	13.1276	1.45046	5.53917	6.138	3.04175	0	0	0	0	0	0	0	0
238	2011	79	1	4	2672000	16.2575	13.082	1.40102	5.4811	6.19986	3.19088	0	0	0	0	0	0	0	0
3923	2011	56	2	3	2.11127e+06	15.9844	13.3403	1.46701	5.62486	6.24844	2.64446	0	0	0	0	0	0	0	0
3967	2011	58	2	2	1630000	15.5054	12.57	1.23896	5.31479	6.0162	2.93537	0	0	0	0	0	0	0	0
15066	2007	60	2	3	1063568	15.6587	12.9443	1.44007	5.44135	6.0629	2.71485	0	0	1	1	0	0	0	0
2346	2011	56	2	3	1710500	15.6587	12.9443	1.44007	5.44135	6.0629	2.71485	4.91197	4.40672	0		0	0	4.91197	4.40672	0
225	2011	55	1	5	4350000	16.5714	13.8232	1.73607	5.56609	6.521	2.75008	6.70839	5.23644	0	0	5.23644	6.70839	0	0	0
592	2011	57	1	5	9351890	16.5714	13.8232	1.73607	5.56609	6.521	2.75008	7.76875	5.2575	0	0	5.2575	7.76875	0	0
38	2017	59	1	3	5.83527e+06	16.6476	13.898	1.67851	5.84925	6.37024	2.75085	6.13553	2.3979	0	0	2.3979	5.52905	5.34747	1.94591	0
3067	2017	55	2	3	3.29417e+06	15.9844	13.3403	1.46701	5.62486	6.24844	2.64446	5.20985	4.04305	0	0	4.04305	5.20985	0	0
1708	2017	62	2	3	1888000	15.597	12.7153	1.22745	5.42224	6.06559	2.87758	0	0	0	0	0	0	0	0	0
3128	2017	56	2	3	2.31371e+06	15.9844	13.3403	1.46701	5.62486	6.24844	2.64446	4.69081	1.60944	0	0	1.60944	4.69081	0	0
4247	2007	57	1	3	2410000	16.6476	13.898	1.67851	5.84925	6.37024	2.75085	7.51437	5.2575	0	0	5.2575	7.51437	0	0
1471	2007	58	1	4	800000	16.674	13.6906	1.61832	5.59862	6.47366	2.98536	5.42467	4.12713	0	0	0	0	5.42467	4.12713	0
443	2011	67	1	3	1.03667e+06	15.9346	12.877	1.41201	5.46311	6.00186	3.05435	0	0	0	0	0	0	0	0
5219653	2014	58	2	4	2400000	16.3364	13.5289	1.43376	5.55774	6.53738	2.80859	0	0	0	0	0	0	0	0
2644	2011	58	1	3	1200000	16.322	13.502	1.65157	5.66574	6.18471	2.82123	0	0	0	0	0	0	0	0
4582	2007	58	2	4	1.28333e+06	16.0108	13.1329	1.40682	5.37424	6.35185	2.87897	0	0	0	0	0	0	0	0
2661	2014	56	1	4	3850000	16.9997	14.0866	1.64526	5.78213	6.65919	2.91497	0	0	0	0	0	0	0	0
696	2017	63	2	3	366000	14.6178	11.4474	0.851656	5.16694	5.42885	3.17555	0	0	0	0	0	0	0	0
3506	2017	71	1	3	377000	14.9262	11.6256	1.05847	5.29292	5.27417	3.32473	7.09643	5.2575	0	0	5.2575	7.09643	0	0
4915279	2014	84	1	3	651000	15.0218	11.9225	1.17695	5.29159	5.45395	3.1133	0	0	0	0	0	0	0	0
2768	2014	61	2	3	767478	14.7134	11.7444	0.970134	5.16561	5.60863	2.96412	0	0	0	0	0	0	0	0
645	2011	82	2	2	420000	13.784	10.2975	0.618929	4.75847	4.92014	3.50925	0	0	0	0	0	0	0	0
2937	2017	79	1	3	730000	15.0218	11.9225	1.17695	5.29159	5.45395	3.1133	0	0	0		0	0	0	0	0
3901	2007	76	1	4	406000	15.3739	12.1111	1.14371	5.22448	5.7429	3.27743	0	0	0	0	0	0	0	0
3030	2017	72	1	4	850000	15.3739	12.1111	1.14371	5.22448	5.7429	3.27743	5.79282	5.18739	1	0	5.18739	5.79282	0	0	1
727	2017	74	1	3	736000	15.0218	11.9225	1.17695	5.29159	5.45395	3.1133	0	0	0	0	0	0	0	0
2922	2014	58	2	3	1625000	15.6587	12.9443	1.44007	5.44135	6.0629	2.71485	0	0	0	0	0	0	0	0
429	2014	58	2	2	1750000	15.5054	12.57	1.23896	5.31479	6.0162	2.93537	0	0	0	0	0	0	0	0
443	2017	68	1	3	1110250	15.9346	12.877	1.41201	5.46311	6.00186	3.05435	0	0	1	1	0	0	0	0
246	2011	73	2	2	620000	13.784	10.2975	0.618929	4.75847	4.92014	3.50925	0	0	1	1	0	0	0	0
2774	2014	59	1	3	1528000	16.322	13.502	1.65157	5.66574	6.18471	2.82123	4.30178	2.77259	0	0	2.77259	4.30178	0	0
195	2011	69	2	4	550000	15.0655	11.933	0.936888	5.0985	5.89758	3.12824	3.99558	4.90527	0	0	4.90527	3.99558	0	0
4464	2017	59	2	4	1500000	16.0108	13.1329	1.40682	5.37424	6.35185	2.87897	7.75783	5.2575	0	0	5.2575	7.75783	0	0
102323	2014	70	1	4	1150000	16.2867	13.0656	1.37877	5.396	6.29081	3.21847	0	0	0	0	0	0	0	0
2975	2014	55	1	3	3370000	16.6476	13.898	1.67851	5.84925	6.37024	2.75085	0	0	0	0	0	0	0	0	0
442	2011	62	1	4	1850000	16.6123	13.4615	1.4057	5.5795	6.47634	3.14809	0	0	0	0	0	0	0	0
587	2011	75	1	3	1245000	15.0218	11.9225	1.17695	5.29159	5.45395	3.1133	0	0	0	0	0	0	0	0
2665	2011	62	1	2	2250000	15.7813	12.5026	1.21091	5.33655	5.95516	3.27487	7.27537	5.2575	1	1	5.2575	7.27537	0	0
4857540	2014	61	2	4	2.73736e+06	15.9491	12.9039	1.1942	5.35512	6.35454	3.0417	0	0	1	1	0	0	0	0
793	2011	67	1	4	2870000	16.6123	13.4615	1.4057	5.5795	6.47634	3.14809	0	0	0	0	0	0	0	0
295	2011	71	2	4	3.56667e+06	15.5942	12.5243	1.18952	5.25671	6.07806	3.0845	7.87651	5.2575	1	1	5.2575	7.87651	0	0
568	2017	70	1	3	1800000	15.9346	12.877	1.41201	5.46311	6.00186	3.05435	8.29362	5.2575	0	0	5.2575	8.29362	0	0
2668	2011	66	1	4	1200000	16.2867	13.0656	1.37877	5.396	6.29081	3.21847	7.25812	5.17615	0	0	5.17615	7.25812	0	0
4380	2017	64	1	4	5158000	16.6123	13.4615	1.4057	5.5795	6.47634	3.14809	0	0	0		0	0	0	0	0
2924	2017	71	1	4	3510000	16.2575	13.082	1.40102	5.4811	6.19986	3.19088	0	0	0	0	0	0	0	0
16650	2007	66	2	4	2580729	15.9491	12.9039	1.1942	5.35512	6.35454	3.0417	3.78177	1.09861	1	1	1.09861	3.78177	0	0
3176	2017	58	1	3	2525000	16.6476	13.898	1.67851	5.84925	6.37024	2.75085	0	0	0	0	0	0	0	0	0
3166	2017	77	2	4	2.09085e+06	15.5942	12.5243	1.18952	5.25671	6.07806	3.0845	0	0	0	0	0	0	0	0	0
1638	2014	57	2	3	2250000	15.9844	13.3403	1.46701	5.62486	6.24844	2.64446	0	0	1	1	0	0	0	0	0
11806	2017	65	2	3	2640000	15.597	12.7153	1.22745	5.42224	6.06559	2.87758	0	0	0	0	0	0	0	0
4410	2007	64	1	4	990201	16.2867	13.0656	1.37877	5.396	6.29081	3.21847	0	0	1	1	0	0	0	0
10161	2017	58	2	3	2150000	15.9844	13.3403	1.46701	5.62486	6.24844	2.64446	0	0	0	0	0	0	0	0
102393	2014	61	2	3	2269000	15.597	12.7153	1.22745	5.42224	6.06559	2.87758	0	0	0	0	0	0	0	0
30080	2017	63	1	3	1.91767e+06	16.2603	13.273	1.43895	5.64662	6.18739	2.98396	0	0	1	1	0	0	0	0	0
660	2011	67	2	4	1.66667e+06	15.9491	12.9039	1.1942	5.35512	6.35454	3.0417	0	0	0	0	0	0	0	0
431	2011	65	2	2	2.6048e+06	15.1181	11.9449	0.999405	5.11216	5.83335	3.16848	0	0	0	0	0	0	0	0
2355	2014	72	2	4	2790000	15.5942	12.5243	1.18952	5.25671	6.07806	3.0845	0	0	0	0	0	0	0	0
3115	2014	67	1	4	2705000	16.6123	13.4615	1.4057	5.5795	6.47634	3.14809	0	0	0	0	0	0	0	0
711	2017	62	1	4	2.0497e+06	16.6123	13.4615	1.4057	5.5795	6.47634	3.14809	5.27798	5.2575	0		0	0	5.27798	5.2575	0
2309	2011	55	2	3	860329	15.1007	12.3694	1.20969	5.36824	5.79147	2.731	6.1983	5.21494	0	0	5.21494	6.1983	0	0
3137	2017	61	2	3	2.08483e+06	15.597	12.7153	1.22745	5.42224	6.06559	2.87758	5.0102	1.94591	0	0	1.94591	4.03073	4.53937	1.94591	0
10111	2017	61	2	3	2850000	15.597	12.7153	1.22745	5.42224	6.06559	2.87758	5.07843	1.94591	0	0	1.94591	5.07843	0	0
11347	2017	72	1	3	2.10539e+06	15.9054	12.8934	1.43427	5.54822	5.91091	3.02676	6.65705	5.2575	1	1	5.2575	6.65705	0	0
2442	2011	63	2	4	1.88392e+06	15.9491	12.9039	1.1942	5.35512	6.35454	3.0417	0	0	0	0	0	0	0	0
304	2011	60	1	3	1175000	16.322	13.502	1.65157	5.66574	6.18471	2.82123	0	0	0	0	0	0	0	0
10252	2017	65	1	4	4426000	16.6123	13.4615	1.4057	5.5795	6.47634	3.14809	7.29577	5.20949	0	0	5.20949	7.29577	0	0	0
1601	2014	64	1	4	751667	15.7287	12.4906	1.14839	5.32288	6.01938	3.23463	0	0	0	0	0	0	0	0
2923	2014	58	2	4	1020000	16.0108	13.1329	1.40682	5.37424	6.35185	2.87897	0	0	0	0	0	0	0	0
2703	2014	68	1	4	1495255	16.2867	13.0656	1.37877	5.396	6.29081	3.21847	0	0	0		0	0	0	0	0
1751	2017	67	1	5	1363393	15.8584	12.8021	1.46957	5.17996	6.15262	3.05358	0	0	0	0	0	0	0	0
3822	2011	64	1	4	625000	15.7287	12.4906	1.14839	5.32288	6.01938	3.23463	0	0	0	0	0	0	0	0
3138	2017	61	2	4	1.42017e+06	15.6234	12.5079	1.16727	5.17161	6.16901	3.11209	3.94886	1.79176	1	1	1.79176	3.94886	0	0
105	2017	60	2	5	1600000	15.5824	12.8695	1.49763	5.1582	6.21366	2.71408	5.9735	3.71357	0	0	3.71357	5.03876	5.47479	2.07944	0
30558	2017	74	1	4	1.53015e+06	15.3739	12.1111	1.14371	5.22448	5.7429	3.27743	8.24682	5.15329	0	0	5.15329	8.24682	0	0
20784	2017	61	1	4	1230000	16.2867	13.0656	1.37877	5.396	6.29081	3.21847	5.11815	3.73767	1	1	3.73767	5.11815	0	0
16859	2007	60	1	5	636000	15.6877	12.8523	1.47875	5.30947	6.06403	2.83662	3.63121	2.19722	0	0	2.19722	3.63121	0	0
3277	2017	60	2	4	1.09583e+06	16.0108	13.1329	1.40682	5.37424	6.35185	2.87897	0	0	0	0	0	0	0	0	0
2950	2017	64	2	4	1.49909e+06	15.6234	12.5079	1.16727	5.17161	6.16901	3.11209	0	0	1	1	0	0	0	0
3577	2017	63	2	5	7.93219e+06	15.5208	12.6404	1.28501	5.13908	6.21635	2.87681	0	0	0	0	0	0	0	0	0
2711	2011	56	1	4	1248000	16.674	13.6906	1.61832	5.59862	6.47366	2.98536	0	0	0	0	0	0	0	0
686	2011	59	1	4	1180000	16.674	13.6906	1.61832	5.59862	6.47366	2.98536	5.63528	4.14313	1	1	4.14313	5.63528	0	0
2706	2011	59	1	4	3.13918e+06	16.9997	14.0866	1.64526	5.78213	6.65919	2.91497	0	0	0	0	0	0	0	0
3150	2017	55	1	4	3200000	16.9997	14.0866	1.64526	5.78213	6.65919	2.91497	5.08086	2.3979	0	0	2.3979	5.08086	0	0
502	2017	58	2	4	5.89081e+06	16.3364	13.5289	1.43376	5.55774	6.53738	2.80859	0	0	0	0	0	0	0	0
3929	2011	56	1	4	2.74167e+06	16.9997	14.0866	1.64526	5.78213	6.65919	2.91497	0	0	0		0	0	0	0	0
40548	2017	63	1	4	4900000	16.6123	13.4615	1.4057	5.5795	6.47634	3.14809	0	0	0	0	0	0	0	0	0
1164	2007	57	1	4	1312500	16.674	13.6906	1.61832	5.59862	6.47366	2.98536	6.56966	5.1358	0	0	5.1358	6.56966	0	0
1042	2017	58	1	4	4000000	16.9997	14.0866	1.64526	5.78213	6.65919	2.91497	0	0	0	0	0	0	0	0
1734	2014	61	1	4	4080000	16.6123	13.4615	1.4057	5.5795	6.47634	3.14809	7.64891	4.62497	1	1	4.62497	7.64891	0	0
102962	2014	59	1	4	4075077	16.9997	14.0866	1.64526	5.78213	6.65919	2.91497	0	0	0		0	0	0	0	0
11780	2017	57	1	5	2900000	16.5714	13.8232	1.73607	5.56609	6.521	2.75008	7.59166	5.20949	1	1	5.20401	6.73967	7.03556	5.20949	0
4471	2017	62	1	5	3930000	16.184	13.1981	1.49651	5.36347	6.33815	2.98319	0	0	0	0	0	0	0	0
4363	2007	63	1	4	2.24279e+06	16.6123	13.4615	1.4057	5.5795	6.47634	3.14809	0	0	0	0	0	0	0	0
864	2017	59	2	5	2600000	15.9081	13.2655	1.52456	5.34171	6.39919	2.64369	3.2907	4.77068	0	0	4.77068	3.2907	0	0
1566	2014	57	1	5	2700000	16.5714	13.8232	1.73607	5.56609	6.521	2.75008	0	0	0	0	0	0	0	0
2312	2011	59	1	4	2810000	16.9997	14.0866	1.64526	5.78213	6.65919	2.91497	7.18675	5.2575	1	1	5.2575	7.18675	0	0
652	2011	55	1	4	1000000	16.674	13.6906	1.61832	5.59862	6.47366	2.98536	0	0	0	0	0	0	0	0
3236	2017	60	2	4	2.31617e+06	16.0108	13.1329	1.40682	5.37424	6.35185	2.87897	5.73268	4.06044	0	0	4.06044	5.73268	0	0
3486	2017	57	2	4	2.12653e+06	16.3364	13.5289	1.43376	5.55774	6.53738	2.80859	0	0	1	1	0	0	0	0
11616	2017	56	2	4	3.56069e+06	16.3364	13.5289	1.43376	5.55774	6.53738	2.80859	0	0	0	0	0	0	0	0
5168	2014	57	2	4	10700000	16.3364	13.5289	1.43376	5.55774	6.53738	2.80859	0	0	0	0	0	0	0	0
15116	2007	60	1	4	639166	16.116	13.1157	1.38795	5.52551	6.20222	3.00151	0	0	0	0	0	0	0	0
5205338	2014	59	2	4	1910000	16.3364	13.5289	1.43376	5.55774	6.53738	2.80859	0	0	0	0	0	0	0	0
1418	2017	70	1	4	4500000	16.6123	13.4615	1.4057	5.5795	6.47634	3.14809	0	0	0	0	0	0	0	0
4116	2007	62	1	4	1555878	16.6123	13.4615	1.4057	5.5795	6.47634	3.14809	0	0	0	0	0	0	0	0
4957	2007	55	2	4	1765500	16.3364	13.5289	1.43376	5.55774	6.53738	2.80859	0	0	1	1	0	0	0	0
41413	2017	62	1	4	1.93e+07	16.6123	13.4615	1.4057	5.5795	6.47634	3.14809	7.52433	5.2575	0	0	0	0	7.52433	5.2575	0
2870	2007	59	1	4	9250000	16.9997	14.0866	1.64526	5.78213	6.65919	2.91497	7.12531	5.2575	0	0	5.2575	7.12531	0	0
4509	2007	55	1	4	1.95839e+06	16.9997	14.0866	1.64526	5.78213	6.65919	2.91497	0	0	0	0	0	0	0	0
2645	2011	66	1	4	1.9202e+06	16.6123	13.4615	1.4057	5.5795	6.47634	3.14809	0	0	0	0	0	0	0	0
20104	2017	65	1	4	3100000	16.6123	13.4615	1.4057	5.5795	6.47634	3.14809	0	0	0	0	0	0	0	0
41	2017	60	1	4	8230000	16.9997	14.0866	1.64526	5.78213	6.65919	2.91497	5.27123	5.07517	0	0	5.07517	5.27123	0	0	0
570	2017	62	1	4	9.35446e+06	16.6123	13.4615	1.4057	5.5795	6.47634	3.14809	8.07885	5.2575	1	1	5.2575	8.07885	0	0
4190	2007	73	1	4	3070000	16.2575	13.082	1.40102	5.4811	6.19986	3.19088	0	0	0	0	0	0	0	0
2029	2007	57	1	4	730000	16.116	13.1157	1.38795	5.52551	6.20222	3.00151	0	0	0	0	0	0	0	0
15059	2007	57	1	4	2.55833e+06	16.9997	14.0866	1.64526	5.78213	6.65919	2.91497	0	0	0	0	0	0	0	0
102985	2014	59	1	4	2235759	16.9997	14.0866	1.64526	5.78213	6.65919	2.91497	0	0	0		0	0	0	0	0
817	2017	62	1	4	2790000	16.6123	13.4615	1.4057	5.5795	6.47634	3.14809	0	0	0	0	0	0	0	0	0
2401	2011	61	1	4	1207000	16.2867	13.0656	1.37877	5.396	6.29081	3.21847	0	0	0	0	0	0	0	0
1044	2017	68	1	4	3.87509e+06	16.6123	13.4615	1.4057	5.5795	6.47634	3.14809	0	0	1	1	0	0	0	0
1600	2017	56	1	4	2775000	16.9997	14.0866	1.64526	5.78213	6.65919	2.91497	0	0	0	0	0	0	0	0
5178250	2014	55	1	4	3.16667e+06	16.9997	14.0866	1.64526	5.78213	6.65919	2.91497	0	0	0	0	0	0	0	0	0
2676	2007	59	1	4	3.61981e+06	16.9997	14.0866	1.64526	5.78213	6.65919	2.91497	0	0	1	1	0	0	0	0
765	2017	63	1	4	2.17333e+06	16.6123	13.4615	1.4057	5.5795	6.47634	3.14809	5.91948	5.11199	0	0	5.11199	5.91948	0	0
662	2017	56	1	5	7.00958e+06	16.5714	13.8232	1.73607	5.56609	6.521	2.75008	7.19918	5.15906	0	0	5.15906	7.19918	0	0
1362	2017	58	2	4	4.60272e+06	16.3364	13.5289	1.43376	5.55774	6.53738	2.80859	4.49929	2.07944	1	1	2.07944	4.49929	0	0
3183	2017	55	2	5	1.41842e+07	15.9081	13.2655	1.52456	5.34171	6.39919	2.64369	5.41237	1.94591	0		0	0	5.41237	1.94591	0
2567	2014	59	1	4	2.55333e+06	16.9997	14.0866	1.64526	5.78213	6.65919	2.91497	0	0	0	0	0	0	0	0	0
3517	2017	65	1	4	2.47083e+06	16.6123	13.4615	1.4057	5.5795	6.47634	3.14809	4.40949	5.25227	0	0	5.25227	4.40949	0	0
16652	2007	64	1	4	1974500	16.6123	13.4615	1.4057	5.5795	6.47634	3.14809	0	0	0	0	0	0	0	0
2643	2011	59	2	4	1.23833e+06	16.0108	13.1329	1.40682	5.37424	6.35185	2.87897	0	0	0	0	0	0	0	0
2872	2014	60	1	4	3800000	16.9997	14.0866	1.64526	5.78213	6.65919	2.91497	0	0	0	0	0	0	0	0
4578	2017	65	1	4	2.58975e+06	16.6123	13.4615	1.4057	5.5795	6.47634	3.14809	0	0	0	0	0	0	0	0
4601	2017	57	2	4	2.05833e+06	16.3364	13.5289	1.43376	5.55774	6.53738	2.80859	5.2687	5.2575	0	0	5.2575	5.2687	0	0
612	2011	56	2	4	3510000	16.3364	13.5289	1.43376	5.55774	6.53738	2.80859	6.16558	5.2575	1	1	5.2575	6.16558	0	0
1369	2017	56	1	5	5.26458e+06	16.5714	13.8232	1.73607	5.56609	6.521	2.75008	4.63738	3.21888	0	0	3.21888	4.63738	0	0
1621	2014	64	1	4	4307000	16.6123	13.4615	1.4057	5.5795	6.47634	3.14809	0	0	0	0	0	0	0	0
3206	2014	55	2	5	2090000	15.9081	13.2655	1.52456	5.34171	6.39919	2.64369	0	0	0	0	0	0	0	0
2328	2011	57	1	4	1480000	16.674	13.6906	1.61832	5.59862	6.47366	2.98536	0	0	0	0	0	0	0	0
3010	2017	59	2	4	1912500	16.3364	13.5289	1.43376	5.55774	6.53738	2.80859	0	0	0	0	0	0	0	0
689	2011	55	1	4	2092000	16.9997	14.0866	1.64526	5.78213	6.65919	2.91497	5.27948	2.99573	0	0	2.99573	5.27948	0	0
1812	2017	59	1	4	1.08833e+07	16.9997	14.0866	1.64526	5.78213	6.65919	2.91497	7.81947	5.2575	0	0	0	0	7.81947	5.2575	0
2406	2011	58	1	4	2130000	16.9997	14.0866	1.64526	5.78213	6.65919	2.91497	0	0	0	0	0	0	0	0
3331	2007	63	1	4	1970000	16.6123	13.4615	1.4057	5.5795	6.47634	3.14809	0	0	0	0	0	0	0	0
2330	2011	55	2	3	4179000	15.9844	13.3403	1.46701	5.62486	6.24844	2.64446	0	0	0	0	0	0	0	0
3821	2011	55	1	4	5.36667e+06	16.9997	14.0866	1.64526	5.78213	6.65919	2.91497	6.75936	5.2575	0	0	5.2575	6.75936	0	0
5215744	2014	69	1	4	4450000	16.6123	13.4615	1.4057	5.5795	6.47634	3.14809	0	0	0	0	0	0	0	0
121	2017	55	1	5	3.76319e+06	16.5714	13.8232	1.73607	5.56609	6.521	2.75008	7.2269	5.20949	1	0	0	0	7.2269	5.20949	1
30532	2017	65	1	5	3.67083e+06	16.184	13.1981	1.49651	5.36347	6.33815	2.98319	0	0	0	0	0	0	0	0
30415	2017	63	1	4	3.20417e+06	16.6123	13.4615	1.4057	5.5795	6.47634	3.14809	4.94276	1.94591	0	0	1.94591	4.94276	0	0
4404	2017	56	1	5	1.20204e+07	16.5714	13.8232	1.73607	5.56609	6.521	2.75008	7.36777	5.2575	1	0	1.09861	4.3419	7.31804	5.2575	1
1105	2007	62	1	4	4.49033e+06	16.6123	13.4615	1.4057	5.5795	6.47634	3.14809	7.4531	5.2575	1	1	5.2575	7.4531	0	0
201572	2014	58	1	4	7900000	16.9997	14.0866	1.64526	5.78213	6.65919	2.91497	0	0	0	0	0	0	0	0
3319	2017	57	1	4	2.42667e+06	16.9997	14.0866	1.64526	5.78213	6.65919	2.91497	0	0	0	0	0	0	0	0
15268	2007	61	1	4	2020000	16.6123	13.4615	1.4057	5.5795	6.47634	3.14809	0	0	0	0	0	0	0	0
1565	2014	58	2	5	4.07292e+06	15.9081	13.2655	1.52456	5.34171	6.39919	2.64369	0	0	0	0	0	0	0	0
11137	2017	55	1	5	5.85167e+06	16.5714	13.8232	1.73607	5.56609	6.521	2.75008	6.50848	5.2575	1	1	0	0	6.50848	5.2575	0
2891	2017	62	1	4	2.425e+06	16.6123	13.4615	1.4057	5.5795	6.47634	3.14809	0	0	0	0	0	0	0	0	0
3476	2017	58	1	4	1.09114e+07	16.9997	14.0866	1.64526	5.78213	6.65919	2.91497	0	0	1	1	0	0	0	0	0
3340	2017	57	2	5	2300000	15.9081	13.2655	1.52456	5.34171	6.39919	2.64369	4.48185	1.38629	0	0	1.38629	4.48185	0	0
1937	2007	55	1	4	1770000	16.9997	14.0866	1.64526	5.78213	6.65919	2.91497	7.75874	5.2575	1	1	5.2575	7.75874	0	0	0
20133	2017	55	2	4	8.50417e+06	16.3364	13.5289	1.43376	5.55774	6.53738	2.80859	5.86882	5.2575	1	1	5.2575	5.4782	4.73982	1.09861	1
36	2014	69	2	4	5900000	15.9491	12.9039	1.1942	5.35512	6.35454	3.0417	0	0	0	0	0	0	0	0	0
20015	2017	57	1	4	2.97e+06	16.9997	14.0866	1.64526	5.78213	6.65919	2.91497	0	0	0		0	0	0	0	0
16022	2007	66	1	4	3790000	16.6123	13.4615	1.4057	5.5795	6.47634	3.14809	0	0	0	0	0	0	0	0
16801	2007	66	1	4	3207510	16.6123	13.4615	1.4057	5.5795	6.47634	3.14809	0	0	1		0	0	0	0	1
1552	2014	61	2	5	4421000	15.5208	12.6404	1.28501	5.13908	6.21635	2.87681	0	0	0		0	0	0	0	0
4304	2017	61	2	4	4.47683e+06	15.9491	12.9039	1.1942	5.35512	6.35454	3.0417	0	0	0	0	0	0	0	0
10132	2017	65	1	4	3450000	16.6123	13.4615	1.4057	5.5795	6.47634	3.14809	0	0	0	0	0	0	0	0
80516	2017	68	1	4	1550000	16.2867	13.0656	1.37877	5.396	6.29081	3.21847	7.53309	5.20949	0	0	5.20949	7.53309	0	0
2948	2017	59	1	4	2400000	16.9997	14.0866	1.64526	5.78213	6.65919	2.91497	0	0	0	0	0	0	0	0
2034	2007	60	2	4	770000	15.4528	12.558	1.17645	5.30112	6.08042	2.89513	0	0	0	0	0	0	0	0
3952	2011	67	1	3	112000	15.2811	12.0051	1.06316	5.39133	5.55065	3.28194	0	0	0	0	0	0	0	0
1294	2017	62	2	4	130000	14.9699	11.636	0.81841	5.09983	5.71779	3.33967	0	0	0	0	0	0	0	0
176	2014	74	2	4	750000	14.7106	11.5534	0.932206	5.00009	5.6211	3.17104	0	0	0	0	0	0	0	0
5347303	2014	69	1	4	735000	15.7287	12.4906	1.14839	5.32288	6.01938	3.23463	0	0	0	0	0	0	0	0
5395855	2014	74	2	4	540000	14.615	11.2565	0.813728	5.00142	5.44132	3.38247	0	0	0	0	0	0	0	0
5186463	2014	63	2	4	915554	15.0655	11.933	0.936888	5.0985	5.89758	3.12824	0	0	0	0	0	0	0	0
2992	2017	71	1	4	1000000	15.3739	12.1111	1.14371	5.22448	5.7429	3.27743	0	0	0	0	0	0	0	0
5347307	2014	69	1	3	776274	15.2811	12.0051	1.06316	5.39133	5.55065	3.28194	0	0	0	0	0	0	0	0
3447	2017	61	2	4	1585000	15.9491	12.9039	1.1942	5.35512	6.35454	3.0417	5.83136	5.2575	0	0	5.2575	5.83136	0	0
31601	2017	63	2	4	1.18433e+06	15.6234	12.5079	1.16727	5.17161	6.16901	3.11209	0	0	0	0	0	0	0	0
11	2011	67	2	4	550000	14.9699	11.636	0.81841	5.09983	5.71779	3.33967	0	0	0	0	0	0	0	0
20527	2017	81	1	4	1300000	15.9318	12.686	1.37408	5.29759	6.01433	3.26127	7.02056	5.2575	0	0	5.2575	7.02056	0	0
20189	2017	72	2	4	1300000	15.2686	12.1283	1.16258	5.0732	5.89253	3.15488	0	0	0	0	0	0	0	0	0
21361	2017	65	2	4	1.46717e+06	15.6234	12.5079	1.16727	5.17161	6.16901	3.11209	4.56858	2.70805	1	1	2.70805	4.56858	0	0
3220	2014	64	1	4	1620000	16.2867	13.0656	1.37877	5.396	6.29081	3.21847	0	0	0	0	0	0	0	0	0
6326941	2014	62	2	4	1.43833e+06	15.6234	12.5079	1.16727	5.17161	6.16901	3.11209	0	0	0	0	0	0	0	0
10560	2017	73	1	4	1100000	15.9318	12.686	1.37408	5.29759	6.01433	3.26127	7.43942	5.20949	0	0	5.20949	7.43942	0	0	0
3226	2017	67	1	4	1110000	16.2867	13.0656	1.37877	5.396	6.29081	3.21847	0	0	1	1	0	0	0	0
2948	2014	79	2	5	1725000	15.1659	12.2609	1.28032	5.04068	5.93987	2.9196	0	0	0	0	0	0	0	0
5151	2014	70	2	4	1750000	15.6234	12.5079	1.16727	5.17161	6.16901	3.11209	0	0	0		0	0	0	0	0
1074	2017	58	1	4	1.30604e+06	16.674	13.6906	1.61832	5.59862	6.47366	2.98536	6.71456	5.2575	0	0	5.2575	5.80529	6.19903	5.2575	0
175	2014	76	2	4	1.48637e+06	15.2686	12.1283	1.16258	5.0732	5.89253	3.15488	0	0	1	1	0	0	0	0
4182	2007	61	2	5	491502	14.6371	11.6695	1.02769	4.88246	5.75939	2.96335	0	0	1	1	0	0	0	0
70528	2017	75	2	4	1562000	15.2686	12.1283	1.16258	5.0732	5.89253	3.15488	7.97053	5.2575	1	1	5.2575	7.97053	0	0
10484	2017	66	1	5	1705000	16.184	13.1981	1.49651	5.36347	6.33815	2.98319	0	0	0	0	0	0	0	0
5271968	2014	59	2	4	4300000	16.3364	13.5289	1.43376	5.55774	6.53738	2.80859	0	0	0	0	0	0	0	0	0
3585	2017	68	2	4	4360000	15.9491	12.9039	1.1942	5.35512	6.35454	3.0417	0	0	1	1	0	0	0	0
545	2017	67	1	4	9150000	16.6123	13.4615	1.4057	5.5795	6.47634	3.14809	7.60506	5.2575	1	1	5.2575	7.60506	0	0
3146	2017	63	1	4	2.76584e+06	16.6123	13.4615	1.4057	5.5795	6.47634	3.14809	0	0	0	0	0	0	0	0	0
3436	2017	60	2	4	9250000	16.3364	13.5289	1.43376	5.55774	6.53738	2.80859	0	0	0	0	0	0	0	0
2979	2014	66	2	4	1925106	15.6234	12.5079	1.16727	5.17161	6.16901	3.11209	0	0	0	0	0	0	0	0
523	2017	64	1	4	6.40833e+06	16.6123	13.4615	1.4057	5.5795	6.47634	3.14809	0	0	1	0	0	0	0	0	1
2976	2017	62	1	4	6200000	16.6123	13.4615	1.4057	5.5795	6.47634	3.14809	5.30461	3.46574	0	0	3.46574	5.30461	0	0
3495	2017	74	1	5	3.60167e+06	15.8292	12.8186	1.49182	5.26506	6.06167	3.02599	6.29771	4.15888	0		0	0	6.29771	4.15888	0
3484	2017	67	1	4	4045000	16.6123	13.4615	1.4057	5.5795	6.47634	3.14809	0	0	0	0	0	0	0	0
228	2014	66	1	5	8495304	16.184	13.1981	1.49651	5.36347	6.33815	2.98319	0	0	0		0	0	0	0	0
21217	2017	62	2	4	5.00058e+06	15.9491	12.9039	1.1942	5.35512	6.35454	3.0417	5.56712	5.25227	1	1	5.25227	5.56712	0	0	1
119	2011	68	1	4	900000	15.7287	12.4906	1.14839	5.32288	6.01938	3.23463	3.85754	5.15329	0	0	5.15329	3.85754	0	0
5206868	2014	61	2	4	2070000	15.9491	12.9039	1.1942	5.35512	6.35454	3.0417	0	0	0	0	0	0	0	0
10661	2017	61	1	5	5900000	16.184	13.1981	1.49651	5.36347	6.33815	2.98319	7.47042	5.2575	0	0	5.2575	7.47042	0	0
3496	2017	65	1	4	1.36333e+07	16.6123	13.4615	1.4057	5.5795	6.47634	3.14809	0	0	0	0	0	0	0	0
2470	2011	67	1	4	1060000	16.2867	13.0656	1.37877	5.396	6.29081	3.21847	0	0	0	0	0	0	0	0
505	2017	73	1	4	9.78333e+06	16.2575	13.082	1.40102	5.4811	6.19986	3.19088	0	0	0	0	0	0	0	0
50718	2017	56	2	4	2.75039e+06	16.0108	13.1329	1.40682	5.37424	6.35185	2.87897	8.49996	5.2575	0	0	5.2575	8.49996	0	0
4317	2017	60	2	4	4.11667e+06	16.3364	13.5289	1.43376	5.55774	6.53738	2.80859	6.40784	5.19296	0		0	0	6.40784	5.19296	0
102716	2014	67	1	5	4019548	16.184	13.1981	1.49651	5.36347	6.33815	2.98319	0	0	0	0	0	0	0	0
2973	2014	74	1	4	2600000	16.2575	13.082	1.40102	5.4811	6.19986	3.19088	0	0	1	1	0	0	0	0
3351	2017	67	1	4	2.55e+06	16.6123	13.4615	1.4057	5.5795	6.47634	3.14809	7.95052	5.2575	1	0	5.2575	7.50503	6.92747	5.20949	1
41400	2017	61	2	4	4075000	15.9491	12.9039	1.1942	5.35512	6.35454	3.0417	0	0	1		0	0	0	0	1
11390	2017	56	2	5	4.55e+06	15.9081	13.2655	1.52456	5.34171	6.39919	2.64369	5.27324	3.85015	0	0	3.85015	5.27324	0	0
3155	2017	82	2	5	3230000	15.1659	12.2609	1.28032	5.04068	5.93987	2.9196	0	0	0	0	0	0	0	0	0
4469	2017	56	1	5	2.40108e+06	16.5714	13.8232	1.73607	5.56609	6.521	2.75008	0	0	1	1	0	0	0	0
318	2011	80	1	4	2060000	16.2575	13.082	1.40102	5.4811	6.19986	3.19088	0	0	0	0	0	0	0	0
658	2017	57	1	4	8.49759e+06	16.9997	14.0866	1.64526	5.78213	6.65919	2.91497	0	0	0	0	0	0	0	0
3113	2017	68	2	4	2.61833e+06	15.9491	12.9039	1.1942	5.35512	6.35454	3.0417	0	0	0	0	0	0	0	0	0
5409527	2014	59	1	4	6600000	16.9997	14.0866	1.64526	5.78213	6.65919	2.91497	0	0	0	0	0	0	0	0
2564	2014	70	1	4	2950000	16.6123	13.4615	1.4057	5.5795	6.47634	3.14809	0	0	0	0	0	0	0	0
664	2011	57	2	4	1277721	16.0108	13.1329	1.40682	5.37424	6.35185	2.87897	0	0	0	0	0	0	0	0
5409513	2014	73	1	4	5194000	16.2575	13.082	1.40102	5.4811	6.19986	3.19088	0	0	0	0	0	0	0	0
4880	2007	72	2	4	658000	14.7106	11.5534	0.932206	5.00009	5.6211	3.17104	5.23825	4.62497	0	0	4.62497	5.23825	0	0
248	2011	72	2	4	1.56833e+06	15.2686	12.1283	1.16258	5.0732	5.89253	3.15488	5.14121	2.77259	0	0	2.77259	5.14121	0	0
3199	2014	60	1	4	2330000	16.9997	14.0866	1.64526	5.78213	6.65919	2.91497	0	0	0	0	0	0	0	0
582	2011	64	2	4	2.36667e+06	15.9491	12.9039	1.1942	5.35512	6.35454	3.0417	0	0	0		0	0	0	0	0
1403	2017	80	1	4	5452500	16.2575	13.082	1.40102	5.4811	6.19986	3.19088	0	0	0		0	0	0	0	0
202388	2014	62	2	4	3961588	15.9491	12.9039	1.1942	5.35512	6.35454	3.0417	0	0	0	0	0	0	0	0
11411	2017	78	1	5	2250000	15.8292	12.8186	1.49182	5.26506	6.06167	3.02599	6.81381	5.2575	0	0	0	0	6.81381	5.2575	0
4161	2007	55	1	4	2.70954e+06	16.9997	14.0866	1.64526	5.78213	6.65919	2.91497	0	0	0	0	0	0	0	0	0
50536	2017	72	2	4	3200000	15.5942	12.5243	1.18952	5.25671	6.07806	3.0845	4.9329	1.60944	0	0	1.60944	4.9329	0	0
[truncated: 4,089 more rows]
