# Supplementary material for: “Mortgage renegotiation, monetary gains and financial literacy: A dataset of Chilean households”
Source: Data Brief. 2021 Nov 7;39:107553. doi: 10.1016/j.dib.2021.107553 (PMC8602005; doi:10.1016/j.dib.2021.107553)
Supplement: Supplementary file 2 [file mmc2.zip]

Archive with 2 entries (1 files):
- mmc2/
- mmc2/EFH_mortgage_renegotiation.dta
